# Supplementary material for: The evolving SARS-CoV-2 epidemic in Africa: Insights from rapidly expanding genomic surveillance
Source: Science. 2022 Sep 15:eabq5358. doi: 10.1126/science.abq5358 (PMC9529057; doi:10.1126/science.abq5358)
Supplement: Supplementary file 3 — Tables S3 and S4 [file science.abq5358_tables_s3_and_s4.zip]

Archive with 3 entries (3 files):
- science.abq5358_captions_for_tables_s3_and_s4.pdf
- science.abq5358_table_s3.xlsx
- science.abq5358_table_s4.xlsx
