# Supplementary material for: The evolving SARS-CoV-2 epidemic in Africa: Insights from rapidly expanding genomic surveillance
Source: Science. 2022 Sep 15:eabq5358. doi: 10.1126/science.abq5358 (PMC9529057; doi:10.1126/science.abq5358)
Supplement: Supplementary file 3 — Tables S3 and S4 [file science.abq5358_tables_s3_and_s4.zip › science.abq5358_table_s3.xlsx]

## Sheet: S3.1 Survey Results
Sequencing and Epidata Collection
	Sampling Strategy for Sequencing																Regional sequencing			Reporting of Epidemiological data			Comments	Responses submitted by (confidential for internal use only)
																	What proportion / percentage of genomes were sequenced from each administrative division of your country? Please select the division from the drop down list and specify the proportion. Each division should be entered in a new row.
Country	Regular surveillance (random sampling)	If sampling was done over a limited period, please provide date ranges in the format yyyy/mm/dd (e.g. 2020/03/15-2020/07/12) If done over several time periods please enter in successive rows	Cluster/outbreak investigations	If sampling was done over a limited period, please provide date ranges in the format yyyy/mm/dd (e.g. 2020/03/15-2020/07/12) If done over several time periods please enter in successive rows	Surveillance of imported cases (linked to border testing)	If sampling was done over a limited period, please provide date ranges in the format yyyy/mm/dd (e.g. 2020/03/15-2020/07/12) If done over several time periods please enter in successive rows	Investigation of re-infections	If sampling was done over a limited period, please provide date ranges in the format yyyy/mm/dd (e.g. 2020/03/15-2020/07/12) If done over several time periods please enter in successive rows	Vaccine Breakthrough sequencing	If sampling was done over a limited period, please provide date ranges in the format yyyy/mm/dd (e.g. 2020/03/15-2020/07/12) If done over several time periods please enter in successive rows	Sequencing for chronic infections	If sampling was done over a limited period, please provide date ranges in the format yyyy/mm/dd (e.g. 2020/03/15-2020/07/12) If done over several time periods please enter in successive rows	Sequencing of environmental samples	If sampling was done over a limited period, please provide date ranges in the format yyyy/mm/dd (e.g. 2020/03/15-2020/07/12) If done over several time periods please enter in successive rows	Zoonotic sequencing	If sampling was done over a limited period, please provide date ranges in the format yyyy/mm/dd (e.g. 2020/03/15-2020/07/12) If done over several time periods please enter in successive rows	Division	Name of division	Proportion of sequencing (%)	Name of organisation collecting and reporting epidemiological cases in the country (e.g. MOH, CPHL)	How frequently was this data reported/made available?	If other, specify	Please provide any comments on the sampling strategies for sequencing or collection of epidemiological data. Specifically, if there are any recognizable issues or biases in the epidemiological data (cases/deaths) that would be important to consider? (e.g. reporting characteristics)	Name	Email
Ghana	Yes - throughout the pandemic	2020/03/27-2022/01/30	Yes - throughout the pandemic	2020/03/27-2022/01/30	Done during a limited time period	2020/03/24-2021/03/30	Yes - throughout the pandemic	2020/03/27-2022/01/30	No		No		No		No		Region	Greater Accra	50.5	Ghana Health Service (GHS)	Weekly		Multiple Sampling methods were used. Travellor samples were obtained through GHS through the National COVID-19 laboratory network. Some local samples were also obtained this way. Additional local samples ere obtained from testing facilities and treatment centres across the country. Some samples were obtained by direct sampling by WACCBIP teams. All samples obtained with good Ct values were proces…	Peter Kojo Quashie; Collins M. Morang'a
Ghana	Done during a limited time period	2021-09-08	Yes - throughout the pandemic	2021-09-08	No		No		No		No		No		No		Region	Volta	0.1	Ghana Health Service (GHS)	Weekly				pquashie@ug.edu.gh,collinsmoranga@ug.edu.gh
Ghana	Done during a limited time period	2020/07/24-2021/12/31	Yes - throughout the pandemic	2020/07/24-2021/12/31	No		No		No		No		No		No		Region	Eastern	3.7	Ghana Health Service (GHS)	Weekly				pquashie@ug.edu.gh,collinsmoranga@ug.edu.gh
Ghana	Done during a limited time period	2020/05/24-2021/12/29	Yes - throughout the pandemic	2020/05/24-2021/12/29	No		No		No		No		No		No		Region	Western	7.7	Ghana Health Service (GHS)	Weekly				pquashie@ug.edu.gh,collinsmoranga@ug.edu.gh
Ghana	Done during a limited time period	2021/08/17-2022/01/10	Yes - throughout the pandemic	2021/08/17-2022/01/10	No		No		No		No		No		No		Region	Savannah	0.5	Ghana Health Service (GHS)	Weekly				pquashie@ug.edu.gh,collinsmoranga@ug.edu.gh
Ghana	Done during a limited time period	2021-12-31	Yes - throughout the pandemic	2021-12-31	No		No		No		No		No		No		Region	Bono	0.1	Ghana Health Service (GHS)	Weekly				pquashie@ug.edu.gh,collinsmoranga@ug.edu.gh
Ghana	Done during a limited time period	2021/02/03-2021/07/12	Yes - throughout the pandemic	2021/02/03-2021/07/12	No		No		No		No		No		No		Region	Bono East	1.7	Ghana Health Service (GHS)	Weekly				pquashie@ug.edu.gh,collinsmoranga@ug.edu.gh
Ghana	Done during a limited time period	2021/02/17-2021/08/25	Yes - throughout the pandemic	2021/02/17-2021/08/25	No		No		No		No		No		No		Region	Upper West	1.4	Ghana Health Service (GHS)	Weekly				pquashie@ug.edu.gh,collinsmoranga@ug.edu.gh
Ghana	Done during a limited time period	2021/02/05-2021/10/27	Yes - throughout the pandemic	2021/02/05-2021/10/27	No		No		No		No		No		No		Region	Upper East	3.2	Ghana Health Service (GHS)	Weekly				pquashie@ug.edu.gh,collinsmoranga@ug.edu.gh
Ghana	Done during a limited time period	2021/02/06-2021/08/23	Yes - throughout the pandemic	2021/02/06-2021/08/23	No		No		No		No		No		No		Region	North East	0.9	Ghana Health Service (GHS)	Weekly				pquashie@ug.edu.gh,collinsmoranga@ug.edu.gh
Ghana	Done during a limited time period	2021/01/13-2022/01/12	Yes - throughout the pandemic	2021/01/13-2022/01/12	No		No		No		No		No		No		Region	Northern	9.4	Ghana Health Service (GHS)	Weekly				pquashie@ug.edu.gh,collinsmoranga@ug.edu.gh
Ghana	Done during a limited time period	2021-02-17	Yes - throughout the pandemic	2021-02-17	No		No		No		No		No		No		Region	Ahafo	0.1	Ghana Health Service (GHS)	Weekly				pquashie@ug.edu.gh,collinsmoranga@ug.edu.gh
Ghana	Done during a limited time period	2020/05/20-2021/12/25	Yes - throughout the pandemic	2020/05/20-2021/12/25	No		No		No		No		No		No		Region	Central	11.7	Ghana Health Service (GHS)	Weekly				pquashie@ug.edu.gh,collinsmoranga@ug.edu.gh
Ghana	Done during a limited time period	2020/11/30-2021/12/31	Yes - throughout the pandemic	2020/11/30-2021/12/31	No		No		No		No		No		No		Region	Ashanti	2.9	Ghana Health Service (GHS)	Weekly				pquashie@ug.edu.gh,collinsmoranga@ug.edu.gh
Ghana	Yes	2020/05/01 - 2021/07/31	No		Yes	2020/12/01 - 2021/07/31	No		No		No		No		No		Region	Volta/Oti/Eastern	10	Ghana Health Service (GHS)	Weekly		Random sampling was performed among samples we received for testing for the Volta and Oti Regions as well as the Asuogyaman district of the Eastern Region. For routine surveillance, we selected at random positive samples from our testing centre. Travellor samples were assigned to us from by the GHS through the National COVID-19 laboratory network.	Jones Gyamfi and Kwabena O. Duedu	jgyamfi@uhas.edu.gh and kduedu@uhas.edu.gh	Used to coroborate
Ghana	Done during a limited time period	2021/06/21 - 2021/12/19	Done during a limited time period	2021/06/21 - 2021/12/19	No	No	No	No	No	No	No	No	No	No	No	No	Region	Ashanti region	100% (51 genomes were sequenced in this region	Kumasi Centre for Collaborative Research in Tropical Medicine, Kumasi (KCCR), KNUST	Bi-weekly		Sequencing was performed within limited period by our collaborators and also by our facility when we received reagents	Dr Michael Owusu	michaelowusu80@gmail.com
Zambia	Yes - throughout the pandemic		Yes - throughout the pandemic		Yes - throughout the pandemic		No		No		No		No		No		Province	Central	<1%	Zambia National Public Health Insitute	Daily		Multiple sampling methods were used on and off throughout the pandemic. Samples were selected for sequencing based on the completeness of their metadata and passing a threshold Ct value of <30 and a post-PCR DNA concentration of >18 ng/ul. Due to logistical challenges in trnasporting samples intact, the majority where sequenced from the capital city Lusaka.	Daniel Bridges, Mulenga Mwenda, Ngonda Saasa	danieljbridges@gmail.com, mchimfwembe@path.org, nsaasa@gmail.com
Zambia	Yes - throughout the pandemic		Yes - throughout the pandemic		Yes - throughout the pandemic		No		No		No		No		No		Province	Copperbelt	<1%	Zambia National Public Health Insitute	Daily
Zambia	Yes - throughout the pandemic		Yes - throughout the pandemic		Yes - throughout the pandemic		No		No		No		No		No		Province	Eastern	<1%	Zambia National Public Health Insitute	Daily
Zambia	Yes - throughout the pandemic		Yes - throughout the pandemic		Yes - throughout the pandemic		No		No		No		No		No		Province	Luapula	<1%	Zambia National Public Health Insitute	Daily
Zambia	Yes - throughout the pandemic		Yes - throughout the pandemic		Yes - throughout the pandemic		No		No		No		No		No		Province	Lusaka	<1%	Zambia National Public Health Insitute	Daily
Zambia	Yes - throughout the pandemic		Yes - throughout the pandemic		Yes - throughout the pandemic		No		No		No		No		No		Province	Muchinga	<1%	Zambia National Public Health Insitute	Daily
Zambia	Yes - throughout the pandemic		Yes - throughout the pandemic		Yes - throughout the pandemic		No		No		No		No		No		Province	North-Western	<1%	Zambia National Public Health Insitute	Daily
Zambia	Yes - throughout the pandemic		Yes - throughout the pandemic		Yes - throughout the pandemic		No		No		No		No		No		Province	Northern	<1%	Zambia National Public Health Insitute	Daily
Zambia	Yes - throughout the pandemic		Yes - throughout the pandemic		Yes - throughout the pandemic		No		No		No		No		No		Province	Southern	<1%	Zambia National Public Health Insitute	Daily
Zambia	Yes - throughout the pandemic		Yes - throughout the pandemic		Yes - throughout the pandemic		No		No		No		No		No		Province	Western	<1%	Zambia National Public Health Insitute	Daily
Zambia	Done during limited time period	2020/11- 2021/02	No		No		No		No		No		No		No		Province	Lusaka	<1%	Zambia National Public Health Insitute	Daily		We sequenced any COVID suspect presenting to the UTH and LMUTH	Dr John Tembo, Dr Matthew Bates, Dr Sombo Fwoloshi, Prof Velavan Thirumalaisamy	john.tembo@gmail.com
Morocco	Done during a limited time period		Done during a limited time period		Done during a limited time period								Yes - throughout the pandemic		No		Region	Northern		Moroccan health ministry	Daily
Tunisia	Done during a limited time period	2020/05-2020/11	No		No		Done during a limited time period	2020/05-2020/11	No		No		Done during a limited time period	2020/05-2020/11	No		Region	Central	<0.1	Tunisian health Ministry- National Observatory of New and Emerging Diseases	Daily			Ibtihel SMETI	ibtihel.smeti1@gmail.com
Tunisia	Done during a limited time period	2020/05-2020/11	No		No		Done during a limited time period	2020/05-2020/11	No		No			2020/05-2020/11	No		Region	Southern	<0.1	Tunisian health Ministry- National Observatory of New and Emerging Diseases	Daily			amal SOUISSI	amalsouissi1992@gmail.com
Cape Town, South Afrrica	Yes - throughout the pandemic		Done during a limited time period		No		Done during a limited time period		No		No		No		No		Province	Western		NHLS, GSH, South Africa	Daily		Random selection, usually 50-80 per week, of routine samples from the diagnostic laboratory. If samples were available from a geographically under represented area, eg. Northern Cape region, these were specifically selected for sequencing.	Carolyn Williamson	Carolyn.williamson@uct.ac.za
Mauritius
Egypt	Yes - throughout the pandemic		Done during a limited time period		Done during a limited time period		No		No		No		No		No		Region	Cairo		National Cancer Institute	Other		Samples were collected from March -April 2020	Abdel-Rahman N.Zekri	ncizekri@yahoo.com
Egypt	Yes - throughout the pandemic		Done during a limited time period		Done during a limited time period		No		No		No		No		No		Region	Cairo		National Cancer Institute	Other		Samples were collected from Jan. 2020 until Jan. 2021	Abdel-Rahman N.Zekri	ncizekri@yahoo.com
Egypt	Yes - throughout the pandemic	2021/01/01-2021/12/30	Done during a limited time period	2021/03/01-2021/8/30	Done during a limited time period		No		No		No		No		No		Region	Cairo		Biological Prevention Department	Other		Samples were collected from Jan. 2020 until Jan. 2021	Mohamed G. Seadawy	biologist202054@yahoo.com
Egypt	Yes - throughout the pandemic		Done during a limited time period		Done during a limited time period		No		No		No		No		No		Region	Giza		Biological Prevention Department, Main Chemical Laboratories, Egypt Army	Other		Samples were collected from Jan. 2020 until Jan. 2021	Mohamed G. Seadawy	biologist202054@yahoo.com
Egypt	Yes - throughout the pandemic		Done during a limited time period		Done during a limited time period		No		No		No		No		No		Region	Giza		Biological Prevention Department, Main Chemical Laboratories, Egypt Army	Other		Samples were collected from Jan. 2021 until December. 2021	Mohamed G. Seadawy	biologist202054@yahoo.com
Kenya	Yes - throughout the pandemic	2020/03/17- 2022/03/31	No		Done during a limited time period	2020/05/2020-2021/07/19	No		No		No		No		No		Region	Coast region		Ministry of Health Kenya			Samples and accompanying epidemiological data were collected by Ministry of Health - County Department of Health rapid response teams (RRTs). Persons sampled included those with acute respiratory illness symptoms, those with a recent history of travel to the early COVID-19 hotspots, contacts of confirmed cases, persons presenting at international border points seeking entry into Kenya and contact…	John Mwita / George Githinji	JMwita@kemri-wellcome.org / GGithinji@kemri-wellcome.org
Kenya	Yes - throughout the pandemic	2020/03/17- 2022/03/31	No		No		No		No		No		No		No		Region	Nairobi metropolitan		Ministry of Health Kenya			Samples were collected from major county/regional hospitals, commercial diagnostic lab and immigration agency but only those that had Ct ≤34 were considered for sequencing	John Mwita / George Githinji	JMwita@kemri-wellcome.org / GGithinji@kemri-wellcome.org
Kenya	Yes - throughout the pandemic	2020/03/17- 2022/03/31	No		No		No		No		No		No		No		Region	Rift Valley region		Ministry of Health Kenya
Kenya	Yes - throughout the pandemic	2020/03/17- 2022/03/31	No		No		No		No		No		No		No		Region	North Eastern region		Ministry of Health Kenya
Kenya	Yes - throughout the pandemic	2020/03/17- 2022/03/31	No		No		No		No		No		No		No		Region	Eastern region		Ministry of Health Kenya
Kenya	Yes - throughout the pandemic	2020/03/17- 2022/03/31	No		No		No		No		No		No		No		Region	Western region		Ministry of Health Kenya
Kenya	Yes - throughout the pandemic	2020/03/17- 2022/03/31	No		No		No		No		No		No		No		Region	Central region		Ministry of Health Kenya
Gabon	Done during a limited time period	2020/03/21-2021/10/31	No		Done during a limited time period	2021/01/31-2021/03/04	No		No		No		No		No		Province	Moyen-Ogooue	5-10	COPIL	Daily		We conducted genetic surveillance between 2020/03/21-2021/10/31 and sequenced whole genomes of SARS-CoV-2 using high titer samples, consisting of 5~10% of total positive samples. We are not sure on the epidemiological data because the responsible organization COPIL has no relationship with us.	Haruka Abe	abeh@nagasaki-u.ac.jp
Côte d'Ivoire	Yes - throughout the pandemic		Done during a limited time period		Done during a limited time period		No		No		No		No		No					MOH: Ministère de la Santé et de l'Hygiène Publique de Côte d'Ivoire			The samples sequenced at the Microbiology laboratory of CHU Bouaké in collaboration with the Robert Koch institute came from the COVID national surveillance program and the ANDEMIA network (syndromic surveillance of infectious diseases)	Pr Chantal Akoua Koffi	akouamc@yahoo.fr
Burkina Faso	Yes - throughout the pandemic		Done during a limited time period		Done during a limited time period		No		No		No		No		No					MOH: Ministère de la Santé et de l'Hygiène Publique du Burkina Faso			The samples sequenced at the Centre Muraz of Bobo Dioulasso in collaboration with the Robert Koch institute came from the COVID national surveillance program and the ANDEMIA network (syndromic surveillance of infectious diseases)	Dr Thérèse Kagone	therese.kagone@gmail.com
Equatorial Guinea	Yes - throughout the pandemic		No		No		No		No		No		No		No		Region	Bioko Island	0.8	Ministerio de Sanidad y Bienestar Social de Guinea Ecuatorial	Weekly			Tobias Schindler	tobias.schindler@swisstph.ch
Senegal	Yes - throughout the pandemic		Yes - throughout the pandemic		No		No		No		No		No		No		Region	Dakar	75	MOH	Daily		If possible, sequencing was mainly focused on each index case of an identified cluster	Moussa Moïse Diagne	MoussaMoise.DIAGNE@pasteur.sn
Senegal	Yes - throughout the pandemic		Yes - throughout the pandemic		No		No		No		No		No		No		Region	Saint-Louis	5	MOH	Daily		If possible, sequencing was mainly focused on each index case of an identified cluster	Moussa Moïse Diagne	MoussaMoise.DIAGNE@pasteur.sn
Senegal	Yes - throughout the pandemic		Yes - throughout the pandemic		No		No		No		No		No		No		Region	Kedougou	5	MOH	Daily		If possible, sequencing was mainly focused on each index case of an identified cluster	Moussa Moïse Diagne	MoussaMoise.DIAGNE@pasteur.sn
Senegal	Yes - throughout the pandemic		Yes - throughout the pandemic		No		No		No		No		No		No		Region	Kaolack	5	MOH	Daily		If possible, sequencing was mainly focused on each index case of an identified cluster	Moussa Moïse Diagne	MoussaMoise.DIAGNE@pasteur.sn
Senegal	Yes - throughout the pandemic		Yes - throughout the pandemic		No		No		No		No		No		No		Region	Diourbel	5	MOH	Daily		If possible, sequencing was mainly focused on each index case of an identified cluster	Moussa Moïse Diagne	MoussaMoise.DIAGNE@pasteur.sn
Senegal	Yes - throughout the pandemic		Yes - throughout the pandemic		No		No		No		No		No		No		Region	Ziguinchor	5	MOH	Daily		If possible, sequencing was mainly focused on each index case of an identified cluster	Moussa Moïse Diagne	MoussaMoise.DIAGNE@pasteur.sn
South Africa	Yes - throughout the pandemic		Yes - throughout the pandemic		Yes - throughout the pandemic		Yes - throughout the pandemic		Yes - throughout the pandemic		Yes - throughout the pandemic		Done during a limited time period		No		Province	Eastern Cape	7.8	National Institute for Communicable Diseases	Daily		Samples are representative of multiple provinces/districts/health facilities from individuals of all ages, over the course of the pandemic. Samples are from both public and private laboratories, submitted as often as possible to the nearest Network for Genomic Surveillance in South Africa (NGS-SA) laboratory (dependent on capacity). Sequencing laboratories aim to sequence a random selection of 10…	Josie Everatt	josiee@nicd.ac.za
Madagascar	Yes - throughout the pandemic		No		Yes - throughout the pandemic		No		No		No		No		No		Region	Aloatra-Mangoro		Ministry of Public Health	Weekly		Random selection of routine samples tested at IPM and LA2M with Ct < 30. If samples were available from a geographically under represented area, these were specifically selected for sequencing.	Philippe Dussart	pdussart@pasteur.mg
Madagascar	Yes - throughout the pandemic		No		Yes - throughout the pandemic		No		No		No		No		No		Region	Amoron’i-Mania		Ministry of Public Health	Weekly
Madagascar	Yes - throughout the pandemic		No		Yes - throughout the pandemic		No		No		No		No		No		Region	Analamanga		Ministry of Public Health	Weekly
Madagascar	Yes - throughout the pandemic		No		Yes - throughout the pandemic		No		No		No		No		No		Region	Analanjirofo		Ministry of Public Health	Weekly
Madagascar	Yes - throughout the pandemic		No		Yes - throughout the pandemic		No		No		No		No		No		Region	Androy		Ministry of Public Health	Weekly
Madagascar	Yes - throughout the pandemic		No		Yes - throughout the pandemic		No		No		No		No		No		Region	Anosy		Ministry of Public Health	Weekly
Madagascar	Yes - throughout the pandemic		No		Yes - throughout the pandemic		No		No		No		No		No		Region	Atsimo-Andrefana		Ministry of Public Health	Weekly
Madagascar	Yes - throughout the pandemic		No		Yes - throughout the pandemic		No		No		No		No		No		Region	Atsinanana		Ministry of Public Health	Weekly
Madagascar	Yes - throughout the pandemic		No		Yes - throughout the pandemic		No		No		No		No		No		Region	Betsiboka		Ministry of Public Health	Weekly
Madagascar	Yes - throughout the pandemic		No		Yes - throughout the pandemic		No		No		No		No		No		Region	Boeny		Ministry of Public Health	Weekly
Madagascar	Yes - throughout the pandemic		No		Yes - throughout the pandemic		No		No		No		No		No		Region	Bongalava		Ministry of Public Health	Weekly
Madagascar	Yes - throughout the pandemic		No		Yes - throughout the pandemic		No		No		No		No		No		Region	Diana		Ministry of Public Health	Weekly
Madagascar	Yes - throughout the pandemic		No		Yes - throughout the pandemic		No		No		No		No		No		Region	Haute-Matsiatra		Ministry of Public Health	Weekly
Madagascar	Yes - throughout the pandemic		No		Yes - throughout the pandemic		No		No		No		No		No		Region	Ihorombe		Ministry of Public Health	Weekly
Madagascar	Yes - throughout the pandemic		No		Yes - throughout the pandemic		No		No		No		No		No		Region	Itasy		Ministry of Public Health	Weekly
Madagascar	Yes - throughout the pandemic		No		Yes - throughout the pandemic		No		No		No		No		No		Region	Menabe		Ministry of Public Health	Weekly
Madagascar	Yes - throughout the pandemic		No		Yes - throughout the pandemic		No		No		No		No		No		Region	Sava		Ministry of Public Health	Weekly
Madagascar	Yes - throughout the pandemic		No		Yes - throughout the pandemic		No		No		No		No		No		Region	Sofia		Ministry of Public Health	Weekly
Madagascar	Yes - throughout the pandemic		No		Yes - throughout the pandemic		No		No		No		No		No		Region	Vakinankaratra		Ministry of Public Health	Weekly
Madagascar	Yes - throughout the pandemic		No		Yes - throughout the pandemic		No		No		No		No		No		Region	Vatovavy-Fitovinany		Ministry of Public Health	Weekly
Malawi	Yes - throughout the pandemic	2021/07-present	Yes - throughout the pandemic	NA	Yes - throughout the pandemic	N/A	No		Yes - throughout the pandemic		No	2021/07-2022/03	No	NA	No	NA	Region	south	0.3	MoH	Daily	NA	sampling strategy employed utilised laboratory surveilance, collecting remnant PCR positive samples from molecular laboratories spread across the country. Samples from district laboratories withought storage capacity were not collected, this could bring bias in representativeness of the data	Moses Chitenje	mchitenje@itech-malawi.org
																	Region	Central	0.5
																	Region	Nothern	0.4
Gambia	Yes - throughout the pandemic	Throughout the pandemic	Done during a limited time period	limited periods	Yes - throughout the pandemic	throughout the pandemicYes	Yes - throughout the pandemic		Done during a limited time period		No				No
Angola	Yes	2021/18/02 -2022/20/03	Yes - throughout the pandemic	The country recorded four epidemic waves, the first between October and November 2020 with 9770 cases and 155 deaths; the second wave from April to June 2021 with 16,382 and 362 deaths; the third wave caused by the Delta variant between September and October 2021 with 16,889 cases and 493 deaths; and the fourth wave caused by the Ómicron variant from December 2021 to January 2022 with 32,518 case…	Yes - throughout the pandemic	2021/01/21-2022/09/06	No		No		No		No		No		Luanda	Luanda	55	National Directorate of Public Health	Daily		We used a national daily sampling and collection of data as required by the Angolan Health System.Molecular analysis of samples was done locally, while the Genomics analysis was perfomed by KRISP LAB as advised by the Africa CDC.	Joana Morais	jfm.morais9@gmail.com
Republic of Congo	Yes - throughout the pandemic		Yes - throughout the pandemic		No		No		Yes - throughout the pandemic		No		No		No		Region	Brazzaville	1	COUSP: Centre Operationnel d'Urgence de Santé Publique	Daily		by the periode of the pandemic we did not access to the hospitalized patients which was the limite for us to follow the infectivity and the lethality of variants that have been circulating in the Republic of Congo	Francine NTOUMI	fntoumi@fcrm-congo.com
Rwanda	Yes - throughout the pandemic		Yes - throughout the pandemic		Yes - throughout the pandemic		No		Done during a limited time period	2021/06/01-2022/05/25	No		No		No		Province	Northern	15	MOH/RBC	Weekly			Yvan Butera	ybutera@gmail.com
																		Southern	15
																		Eastern	15
																		Western	15
																		Capital	40
Rwanda	Yes - throughout the pandemic	2020-01-08	Yes - throughout the pandemic	2020-01-08	Yes - throughout the pandemic	2020-01-08	No	NA	No	NA	No	NA	No	NA	No	NA	District	Several Districts	NA	Rwanda Biomedical Center	Weekly	NA	Whe we selct samples from sequencing from different districts of Rwanda ,we only base on CT value of each sample.So we didn't consider any variable such as proportion of cases from different districts.This could make our sequenced samples not be a representation of country.	Enatha Mukantwari	ntwarie@gmail.com
Ethiopia	Yes - throughout the pandemic		Yes - throughout the pandemic		Yes - throughout the pandemic		No		No		No		No		No		Region	Addis Ababa	0.8	MoH/EPHI	Daily		Sampling for sequencing had been proportionate with the distribution/load of the cases. Many cases were in Addis Ababa. That’s why the highest number of sequences were from there.	Abay Sisay	abay.sisay@aau.edu.et
																		Oromia	0.08
																		Amhara	0.05
																		SNNPR and Sidama	0.05
																		Others	0.02
Uganda	Yes - throughout the pandemic		Yes - throughout the pandemic		Yes - throughout the pandemic		Yes - throughout the pandemic		No		No		No		No		Region	Central	Not readily available	MOH	Daily		The sequencing was mainly driven by the available samples that were refered to the institute for testing and those that had low ct values. We had sequencing priorirty for the traveller samples at the key points of entry. The epidemiological data was mainly availed from the MOH using a standard CRF from all testing facilities. In many instances, it was difficult to record data on deaths since the …	Deogratius Ssemwanga	deogratius.ssemwanga@mrcuganda.org
Uganda	Yes - throughout the pandemic		Yes - throughout the pandemic		Yes - throughout the pandemic		Yes - throughout the pandemic		No		No		No		No		Region	Northern	Not readily available	MOH	Daily		The sequencing was mainly driven by the available samples that were refered to the institute for testing and those that had low ct values. We had sequencing priorirty for the traveller samples at the key points of entry. The epidemiological data was mainly availed from the MOH using a standard CRF from all testing facilities. In many instances, it was difficult to record data on deaths since the …	Deogratius Ssemwanga	deogratius.ssemwanga@mrcuganda.org
Uganda	Yes - throughout the pandemic		Yes - throughout the pandemic		Yes - throughout the pandemic		Yes - throughout the pandemic		No		No		No		No		Region	Eastern	Not readily available	MOH	Daily		The sequencing was mainly driven by the available samples that were refered to the institute for testing and those that had low ct values. We had sequencing priorirty for the traveller samples at the key points of entry. The epidemiological data was mainly availed from the MOH using a standard CRF from all testing facilities. In many instances, it was difficult to record data on deaths since the …	Deogratius Ssemwanga	deogratius.ssemwanga@mrcuganda.org
Uganda	Yes - throughout the pandemic		Yes - throughout the pandemic		Yes - throughout the pandemic		Yes - throughout the pandemic		No		No		No		No		Region	Southern	Not readily available	MOH	Daily		The sequencing was mainly driven by the available samples that were refered to the institute for testing and those that had low ct values. We had sequencing priorirty for the traveller samples at the key points of entry. The epidemiological data was mainly availed from the MOH using a standard CRF from all testing facilities. In many instances, it was difficult to record data on deaths since the …	Deogratius Ssemwanga	deogratius.ssemwanga@mrcuganda.org
Uganda	Yes - throughout the pandemic		Yes - throughout the pandemic		Yes - throughout the pandemic		Yes - throughout the pandemic		No		No		No		No		Region	Western	Not readily available	MOH	Daily		The sequencing was mainly driven by the available samples that were refered to the institute for testing and those that had low ct values. We had sequencing priorirty for the traveller samples at the key points of entry. The epidemiological data was mainly availed from the MOH using a standard CRF from all testing facilities. In many instances, it was difficult to record data on deaths since the …	Deogratius Ssemwanga	deogratius.ssemwanga@mrcuganda.org
Nigeria	Yes - throughout the pandemic		No		Yes - throughout the pandemic		No		No		No		No		No		Region	North-East	1.6	Nigeria Centre for Disease Control	Daily		Multiple sampling strategy was used. Some regions are underrepresented not exactly because the number of cases in the region is low but sometimes we use convienent sampling i.e sequencing only the samples that reach the sequencing labs and only samples that meet the CT cut-off for sequencing labs.	Nnaemeka Ndodo	nnaemeka.ndodo@ncdc.gov.ng
Nigeria	Yes - throughout the pandemic		No		Yes - throughout the pandemic		No		No		No		No		No		Region	North-West	4.45	Nigeria Centre for Disease Control	Daily				nnaemeka.ndodo@ncdc.gov.ng
Nigeria	Yes - throughout the pandemic		No		Yes - throughout the pandemic		Done during a limited time period	2021/02/01-2021/08/31	Done during a limited time period	2021/02/01-2021/08/31	No		No		No		Region	North-Central	26.4	Nigeria Centre for Disease Control	Daily				nnaemeka.ndodo@ncdc.gov.ng
Nigeria	Yes - throughout the pandemic		No		Yes - throughout the pandemic		No		No		No		No		No		Region	South-West	41.1	Nigeria Centre for Disease Control	Daily				nnaemeka.ndodo@ncdc.gov.ng
Nigeria	Yes - throughout the pandemic		No		Yes - throughout the pandemic		No		No		No		No		No		Region	South-East	1.16	Nigeria Centre for Disease Control	Daily				nnaemeka.ndodo@ncdc.gov.ng
Nigeria	Yes - throughout the pandemic		Done during a limited time period	2021/07/01-2021/08/31	Yes - throughout the pandemic		No		No		No		No		No		Region	South-South	25.5	Nigeria Centre for Disease Control	Daily				nnaemeka.ndodo@ncdc.gov.ng
Democratic Republic of Congo	Yes - throughout the pandemic	2020/03/10-2020/09/01			Yes - throughout the pandemic	2020/09/28-2022/07/01											Province	Kinshasa	71.27	Institut National de Recherche Biomédicale (INRB)	Monthly			Eddy Kinganda	eddylusamaki@gmail.com
Democratic Republic of Congo	Yes - throughout the pandemic	2021/01/20-2021/04/01															Province	Sud-Kivu	19.32	Institut National de Recherche Biomédicale (INRB) and International Livestock Research Institute	Other			Emmanuel Lokilo	emmanuellokilo@gmail.com
Democratic Republic of Congo	Yes - throughout the pandemic	2021/06/01-2021/11/01															Province	Nord-Kivu	3.07	Institut National de Recherche Biomédicale (INRB)	Monthly			Gradi Luakanda	gradi.luakanda@inrb.cd
Democratic Republic of Congo	Yes - throughout the pandemic	2022/01/01-2021/04/01															Province	Kongo Central	2.95	Institut National de Recherche Biomédicale (INRB)	Monthly			Amuri Adrienne	biazamuri@gmail.com
Democratic Republic of Congo	Yes - throughout the pandemic	2022/05/01-2022/07/01															Province	Haut-Katanga	1.59	Institut National de Recherche Biomédicale (INRB)	Monthly			Jean-Claude Makangara	jcmakson@gmail.com
																	Province	Lualaba	0.88	Institut National de Recherche Biomédicale (INRB)	Monthly			Francisca Muyembe	fmuyembe@gmail.com
																	Province	Equateur	0.82	Institut National de Recherche Biomédicale (INRB)	Monthly			Placide Mbala	mbalaplacide@gmail.com
																	Province	Kwilu	0.05	Institut National de Recherche Biomédicale (INRB)	Monthly

## Sheet: S3.2 Epi Reporting Freq
Frequency of Reporting of Epidemiological data
Country	Name of organisation collecting and reporting epidemiological cases in the country (e.g. MOH, CPHL)	How frequently was this data reported/made available?	If other, specify
Ghana	Ghana Health Service (GHS)	Weekly
Zambia	Zambia National Public Health Insitute	Daily
Morocco	Moroccan health ministry	Daily
Tunisia	Tunisian health Ministry- National Observatory of New and Emerging Diseases	Daily
Cape Town, South Afrrica	NHLS, GSH, South Africa	Daily
Mauritius	Ministry of Health and Wellness	Daily
Egypt	National Cancer Institute; Biological Prevention Department, Main Chemical Laboratories, Egypt Army	Other
Gabon	COPIL	Daily
Equatorial Guinea	Ministerio de Sanidad y Bienestar Social de Guinea Ecuatorial	Weekly
Senegal	MOH	Daily
South Africa	National Institute for Communicable Diseases	Daily
Madagascar	Ministry of Public Health	Weekly
Malawi	MoH	Daily
Angola	National Directorate of Public Health	Daily
Republic of Congo	COUSP: Centre Operationnel d'Urgence de Santé Publique	Daily
Rwanda	MOH/RBC	Weekly
Rwanda	Rwanda Biomedical Center	Weekly
Ethiopia	MoH/EPHI	Daily
Uganda	MOH	Daily
Nigeria	Nigeria Centre for Disease Control	Daily
DRC	Institut National de Recherche Biomédicale (INRB)	Monthly

## Sheet: S3.3 Genomic Seq Strategy
Country	Regular Surveillance	Cluster/Outbreak Investigations	Surveillance of Imported Cases	Investigation of Reinfections	Vaccine Breakthrough Sequencing	Sequencing of Chronic Infections	Sequencing of Environmental Samples	Zoonotic Sequencing
Ghana	Yes	Yes	Yes	Yes	No	No	No	No
Zambia	Yes	Yes	Yes	No	No	No	No	No
Morocco	Yes	Yes	Yes	No	No	No	Yes	No
Tunisia	Yes	No	No	Yes	No	No	Yes	No
Mauritius	Yes	Yes	Yes	Yes	Yes	No	No	No
Egypt	Yes	Yes	Yes	No	No	No	No	No
Kenya	Yes	Yes	Yes	No	No	No	No	No
Gabon	Yes	No	Yes	No	No	No	No	No
Côte d'Ivoire	Yes	Yes	Yes	No	No	No	No	No
Burkina Faso	Yes	Yes	Yes	No	No	No	No	No
Equatorial Guinea	Yes	No	No	No	No	No	No	No
Senegal	Yes	Yes	No	No	No	No	No	No
South Africa	Yes	Yes	Yes	Yes	Yes	Yes	Yes	Yes
Madagascar	Yes	No	Yes	No	No	No	No	No
Malawi	Yes	Yes	Yes	No	Yes	No	No	No
Gambia	Yes	Yes	Yes	Yes	Yes	No	No	No
Angola	Yes	Yes	Yes	No	No	No	No	No
Republic of Congo	Yes	Yes	No	No	Yes	No	No	No
Rwanda	Yes	Yes	Yes	No	Yes	No	No	No
Rwanda	Yes	Yes	Yes	No	No	No	No	No
Ethiopia	Yes	Yes	Yes	No	No	No	No	No
Uganda	Yes	Yes	Yes	Yes	No	No	No	No
Nigeria	Yes	Yes	Yes	Yes	Yes	No	No	No
Bostwana	Yes	Yes	Yes	Yes	Yes	Yes	Yes	Yes
DRC	Yes	No	Yes	No	No	No	No	No

## Sheet: S3.4 Country Propn Sequencing
Sequencing and Epidata Collection
Country	Name of division	Proportion of sequencing (%)
Ghana	Greater Accra	50.5
Ghana	Volta	0.1
Ghana	Eastern	3.7
Ghana	Western	7.7
Ghana	Savannah	0.5
Ghana	Bono	0.1
Ghana	Bono East	1.7
Ghana	Upper West	1.4
Ghana	Upper East	3.2
Ghana	North East	0.9
Ghana	Northern	9.4
Ghana	Ahafo	0.1
Ghana	Central	11.7
Ghana	Ashanti	2.9
Zambia	Central	<1%
Zambia	Copperbelt	<1%
Zambia	Eastern	<1%
Zambia	Luapula	<1%
Zambia	Lusaka	<1%
Zambia	Muchinga	<1%
Zambia	North-Western	<1%
Zambia	Northern	<1%
Zambia	Southern	<1%
Zambia	Western	<1%
Zambia	Lusaka	<1%
Tunisia	Central	<0.1
Tunisia	Southern	<0.1
Gabon	Moyen-Ogooue	5-10
Equatorial Guinea	Bioko Island	0.8
Senegal	Dakar	75
Senegal	Saint-Louis	5
Senegal	Kedougou	5
Senegal	Kaolack	5
Senegal	Diourbel	5
Senegal	Ziguinchor	5
South Africa	Eastern Cape	7.8
Malawi	south	0.3
Malawi	Central	0.5
Malawi	Nothern	0.4
Gambia
Angola	Luanda	55
Republic of Congo	Brazzaville	1
Rwanda	Northern	15
	Southern	15
	Eastern	15
	Western	15
	Capital	40
Rwanda	Several Districts	NA
Ethiopia	Addis Ababa	0.8
	Oromia	0.08
	Amhara	0.05
	SNNPR and Sidama	0.05
	Others	0.02
Uganda	Central	Not readily available
Uganda	Northern	Not readily available
Uganda	Eastern	Not readily available
Uganda	Southern	Not readily available
Uganda	Western	Not readily available
Nigeria	North-East	1.6
Nigeria	North-West	4.45
Nigeria	North-Central	26.4
Nigeria	South-West	41.1
Nigeria	South-East	1.16
Nigeria	South-South	25.5
DRC	Kinshasa	71.27
DRC	Sud-Kivu	19.32
DRC	Nord-Kivu	3.07
DRC	Kongo Central	2.95
DRC	Haut-Katanga	1.59
DRC	Lualaba	0.88
DRC	Equateur	0.82
DRC	Kwilu	0.05

## Sheet: Options
Sampling period	Division	Reporting
Yes - throughout the pandemic	Region	Daily
Done during a limited time period	Province	Weekly
No	District	Bi-weekly
		Monthly
		Other
