# Supplementary material for: The evolving SARS-CoV-2 epidemic in Africa: Insights from rapidly expanding genomic surveillance
Source: Science. 2022 Sep 15:eabq5358. doi: 10.1126/science.abq5358 (PMC9529057; doi:10.1126/science.abq5358)
Supplement: Supplementary file 3 — Tables S3 and S4 [file science.abq5358_tables_s3_and_s4.zip › science.abq5358_table_s4.xlsx]

## Sheet: alpha_metadata
Sequences	gisaid_epi_isl	Originating Lab	Submitting Lab	Collection date	Authors
Afghanistan/2870x0139_23712/2021-04-21	EPI_ISL_4572793	Afghanistan	WRAIR	2021-04-21	Irina Maljkovic Berry et al
Afghanistan/IMB07956/2020-06-06	EPI_ISL_1034760	Bundeswehr Institute of Microbiology	Bundeswehr Institute of Microbiology	2020-06-06	Markus Antwerpen et al
Afghanistan/IMB07964/2020-05-30	EPI_ISL_1001001	Bundeswehr Institute of Microbiology	Bundeswehr Institute of Microbiology	2020-05-30	Markus Antwerpen et al
Afghanistan/IMB07966/2020-05-30	EPI_ISL_1001002	Bundeswehr Institute of Microbiology	Bundeswehr Institute of Microbiology	2020-05-30	Markus Antwerpen et al
Afghanistan/IMB15485/2021-01-21	EPI_ISL_1034755	Bundeswehr Institute of Microbiology	Bundeswehr Institute of Microbiology	2021-01-21	Markus Antwerpen et al
Albania/210901048/2021	EPI_ISL_1299857	Unit of lab surveillance of viral emerging diseases, National Lab of Influenza	Respiratory Virus Unit, National Infection Service, Public Health England	2021-01-30	PHE Covid Sequencing Team et al
Albania/210901050/2021	EPI_ISL_1299859	Unit of lab surveillance of viral emerging diseases, National Lab of Influenza	Respiratory Virus Unit, National Infection Service, Public Health England	2021-01-28	PHE Covid Sequencing Team et al
Albania/210901051/2021	EPI_ISL_1299860	Unit of lab surveillance of viral emerging diseases, National Lab of Influenza	Respiratory Virus Unit, National Infection Service, Public Health England	2021-01-28	PHE Covid Sequencing Team et al
Albania/210901059/2021	EPI_ISL_1299868	Unit of lab surveillance of viral emerging diseases, National Lab of Influenza	Respiratory Virus Unit, National Infection Service, Public Health England	2021-01-06	PHE Covid Sequencing Team et al
Albania/210901061/2021	EPI_ISL_1299869	Unit of lab surveillance of viral emerging diseases, National Lab of Influenza	Respiratory Virus Unit, National Infection Service, Public Health England	2021-01-07	PHE Covid Sequencing Team et al
Albania/210901062/2021	EPI_ISL_1299870	Unit of lab surveillance of viral emerging diseases, National Lab of Influenza	Respiratory Virus Unit, National Infection Service, Public Health England	2021-01-08	PHE Covid Sequencing Team et al
Albania/210901063/2021	EPI_ISL_1299871	Unit of lab surveillance of viral emerging diseases, National Lab of Influenza	Respiratory Virus Unit, National Infection Service, Public Health England	2021-03-08	PHE Covid Sequencing Team et al
Albania/210901064/2021	EPI_ISL_1299872	Unit of lab surveillance of viral emerging diseases, National Lab of Influenza	Respiratory Virus Unit, National Infection Service, Public Health England	2021-01-11	PHE Covid Sequencing Team et al
Albania/210901065/2021	EPI_ISL_1299873	Unit of lab surveillance of viral emerging diseases, National Lab of Influenza	Respiratory Virus Unit, National Infection Service, Public Health England	2021-01-12	PHE Covid Sequencing Team et al
Albania/210901066/2021	EPI_ISL_1299874	Unit of lab surveillance of viral emerging diseases, National Lab of Influenza	Respiratory Virus Unit, National Infection Service, Public Health England	2021-01-12	PHE Covid Sequencing Team et al
Albania/210901068/2021	EPI_ISL_1299875	Unit of lab surveillance of viral emerging diseases, National Lab of Influenza	Respiratory Virus Unit, National Infection Service, Public Health England	2021-01-16	PHE Covid Sequencing Team et al
Albania/210901070/2021	EPI_ISL_1299876	Unit of lab surveillance of viral emerging diseases, National Lab of Influenza	Respiratory Virus Unit, National Infection Service, Public Health England	2021-01-21	PHE Covid Sequencing Team et al
Albania/210901071/2021	EPI_ISL_1299877	Unit of lab surveillance of viral emerging diseases, National Lab of Influenza	Respiratory Virus Unit, National Infection Service, Public Health England	2021-01-21	PHE Covid Sequencing Team et al
Albania/210901072/2021	EPI_ISL_1299878	Unit of lab surveillance of viral emerging diseases, National Lab of Influenza	Respiratory Virus Unit, National Infection Service, Public Health England	2021-01-23	PHE Covid Sequencing Team et al
Albania/210901073/2021	EPI_ISL_1299879	Unit of lab surveillance of viral emerging diseases, National Lab of Influenza	Respiratory Virus Unit, National Infection Service, Public Health England	2021-01-25	PHE Covid Sequencing Team et al
Albania/210901074/2021	EPI_ISL_1299880	Unit of lab surveillance of viral emerging diseases, National Lab of Influenza	Respiratory Virus Unit, National Infection Service, Public Health England	2021-01-25	PHE Covid Sequencing Team et al
Albania/210901075/2021	EPI_ISL_1299881	Unit of lab surveillance of viral emerging diseases, National Lab of Influenza	Respiratory Virus Unit, National Infection Service, Public Health England	2021-01-27	PHE Covid Sequencing Team et al
Albania/210901076/2021	EPI_ISL_1299882	Unit of lab surveillance of viral emerging diseases, National Lab of Influenza	Respiratory Virus Unit, National Infection Service, Public Health England	2021-01-29	PHE Covid Sequencing Team et al
Albania/210901077/2021	EPI_ISL_1299883	Unit of lab surveillance of viral emerging diseases, National Lab of Influenza	Respiratory Virus Unit, National Infection Service, Public Health England	2021-01-29	PHE Covid Sequencing Team et al
Albania/211060667/2021	EPI_ISL_1299884	Unit of lab surveillance of viral emerging diseases, National Lab of Influenza	Respiratory Virus Unit, National Infection Service, Public Health England	2021-03-11	PHE Covid Sequencing Team et al
Albania/Cento-30536457/2020-09-05	EPI_ISL_815257	Centogene	Centogene	2020-09-05	Peter Bauer et al
Anhui/03/2020-01-31	EPI_ISL_1068593	Microbiological Laboratory	Microbiological Laboratory,Lu`an Center for Disease Control and Prevention	2020-01-31	Yang Wei et al
Anhui/08/2020-01-24	EPI_ISL_1068682	Micrbiological Laboratory	Micrbiological Laboratory,Lu`an Center for Disease Control and Prevention	2020-01-24	Yang Wei et al
Anhui/FY002/2020-03-10	EPI_ISL_424352	Clinical Laboratory, Fuyang City Center for Disease Control and Prevention	Clinical Laboratory, Fuyang City Center for Disease Control and Prevention	2020-03-10	Ge et al
Anhui/SZ005/2020-01-24	EPI_ISL_413485	Department of microbiology laboratory,Anhui Provincial Center for Disease Control and Prevention	Department of microbiology laboratory,Anhui Provincial Center for Disease Control and Prevention	2020-01-24	Weiwei Li et al
AntiguaandBarbuda/52171/2021-01-26	EPI_ISL_2478964	The Caribbean Public Health Agency	Carrington Lab, Department of PreClinical Sciences, Faculty of Medical Sciences, The University of the West Indies	2021-01-26	Nikita S. D. Sahadeo et al
AntiguaandBarbuda/74112/2021-05-03	EPI_ISL_2716569	The Caribbean Public Health Agency	Carrington Lab, Department of Preclinical Sciences, Faculty of Medical Sciences, The University of the West Indies, St Augustine Campus	2021-05-03	Nikita S. D. Sahadeo et al
AntiguaandBarbuda/79650/2021-07-22	EPI_ISL_3774202	The Caribbean Public Health Agency	Carrington Lab, Department of Preclinical Sciences, Faculty of Medical Sciences, The University of the West Indies, St Augustine Campus	2021-07-22	Nikita S. D. Sahadeo et al
AntiguaandBarbuda/79658/2021-07-22	EPI_ISL_3774204	The Caribbean Public Health Agency	Carrington Lab, Department of Preclinical Sciences, Faculty of Medical Sciences, The University of the West Indies, St Augustine Campus	2021-07-22	Nikita S. D. Sahadeo et al
Argentina/C97133/2020-11-20	EPI_ISL_778843	Servicio Virosis Respiratorias-Departamento Virolog√≠a-INEI	Instituto Nacional Enfermedades Infecciosas C.G.Malbran	2020-11-20	Baumeister E. et al
Argentina/INBIRS-398/2021	EPI_ISL_10633761	INBIRS Instituto de Investigaciones Biom√©dicas en Retrovirus y SIDA UBA-CONICET.	UO Centro Nacional de Gen√≥mica y Bioinform√°tica National Center of Genomics and bioinformatics ANLIS ""Dr Carlos G. Malbr√°n"" and INBIRS	2021-12-28	Facundo Di Diego et al
Argentina/INEI000452/2020-03-14	EPI_ISL_849155	Servicio Virosis Respiratorias-Departamento Virolog√≠a-INEI	Instituto Nacional Enfermedades Infecciosas C.G.Malbran	2020-03-14	Baumeister E. et al
Argentina/INEI030694/2020-06-29	EPI_ISL_849297	Servicio Virosis Respiratorias-Departamento Virolog√≠a-INEI	Instituto Nacional Enfermedades Infecciosas C.G.Malbran	2020-06-29	Baumeister E. et al
Argentina/INEI095276/2020-10-19	EPI_ISL_849352	Servicio Virosis Respiratorias-Departamento Virolog√≠a-INEI	Instituto Nacional Enfermedades Infecciosas C.G.Malbran	2020-10-19	Baumeister E. et al
Argentina/INEI095450/2020-10-19	EPI_ISL_849358	Servicio Virosis Respiratorias-Departamento Virolog√≠a-INEI	Instituto Nacional Enfermedades Infecciosas C.G.Malbran	2020-10-19	Baumeister E. et al
Argentina/INEI095579/2020-10-16	EPI_ISL_849361	Servicio Virosis Respiratorias-Departamento Virolog√≠a-INEI	Instituto Nacional Enfermedades Infecciosas C.G.Malbran	2020-10-16	Baumeister E. et al
Argentina/INEI095674/2020-10-17	EPI_ISL_849362	Servicio Virosis Respiratorias-Departamento Virolog√≠a-INEI	Instituto Nacional Enfermedades Infecciosas C.G.Malbran	2020-10-17	Baumeister E. et al
Argentina/INEI096534/2020-11-08	EPI_ISL_2158693	Servicio Virosis Respiratorias-Departamento Virolog√≠a-INEI	Instituto Nacional Enfermedades Infecciosas C.G.Malbran	2020-11-08	Baumeister E. et al
Argentina/INEI096535/2020-11-08	EPI_ISL_2104757	Servicio Virosis Respiratorias-Departamento Virolog√≠a-INEI	Instituto Nacional Enfermedades Infecciosas C.G.Malbran	2020-11-08	Baumeister E. et al
Argentina/INEI096614/2020-11-09	EPI_ISL_2104759	Servicio Virosis Respiratorias-Departamento Virolog√≠a-INEI	Instituto Nacional Enfermedades Infecciosas C.G.Malbran	2020-11-09	Baumeister E. et al
Argentina/INEI096662/2020-11-11	EPI_ISL_2104760	Servicio Virosis Respiratorias-Departamento Virolog√≠a-INEI	Instituto Nacional Enfermedades Infecciosas C.G.Malbran	2020-11-11	Baumeister E. et al
Argentina/INEI096663/2020-11-11	EPI_ISL_2104761	Servicio Virosis Respiratorias-Departamento Virolog√≠a-INEI	Instituto Nacional Enfermedades Infecciosas C.G.Malbran	2020-11-11	Baumeister E. et al
Argentina/INEI097125/2020-11-18	EPI_ISL_2104777	Servicio Virosis Respiratorias-Departamento Virolog√≠a-INEI	Instituto Nacional Enfermedades Infecciosas C.G.Malbran	2020-11-18	Baumeister E. et al
Argentina/INEI097659/2020-12-01	EPI_ISL_856772	Servicio Virosis Respiratorias-Departamento Virolog√≠a-INEI	Instituto Nacional Enfermedades Infecciosas C.G.Malbran	2020-12-01	Baumeister E. et al
Argentina/INEI099312/2020-12-30	EPI_ISL_2135134	Servicio Virosis Respiratorias-Departamento Virolog√≠a-INEI	Instituto Nacional Enfermedades Infecciosas C.G.Malbran	2020-12-30	Baumeister E. et al
Argentina/INEI100599/2021-01-24	EPI_ISL_2105572	Servicio Virosis Respiratorias-Departamento Virolog√≠a-INEI	Instituto Nacional Enfermedades Infecciosas C.G.Malbran	2021-01-24	Baumeister E. et al
Argentina/INEI100848/2021-01-29	EPI_ISL_2104819	Servicio Virosis Respiratorias-Departamento Virolog√≠a-INEI	Instituto Nacional Enfermedades Infecciosas C.G.Malbran	2021-01-29	Baumeister E. et al
Argentina/INEI100852/2021-02-01	EPI_ISL_2104821	Servicio Virosis Respiratorias-Departamento Virolog√≠a-INEI	Instituto Nacional Enfermedades Infecciosas C.G.Malbran	2021-02-01	Baumeister E. et al
Argentina/INEI100867/2021-02-02	EPI_ISL_2104823	Servicio Virosis Respiratorias-Departamento Virolog√≠a-INEI	Instituto Nacional Enfermedades Infecciosas C.G.Malbran	2021-02-02	Baumeister E. et al
Argentina/INEI101332/2021	EPI_ISL_2133401	Servicio Virosis Respiratorias-Departamento Virolog√≠a-INEI	Instituto Nacional Enfermedades Infecciosas C.G.Malbran	2021-02-05	Baumeister E. et al
Argentina/INEI101704/2021-02-09	EPI_ISL_2135141	Servicio Virosis Respiratorias-Departamento Virolog√≠a-INEI	Instituto Nacional Enfermedades Infecciosas C.G.Malbran	2021-02-09	Baumeister E. et al
Argentina/INEI102294/2021	EPI_ISL_2135150	Servicio Virosis Respiratorias-Departamento Virolog√≠a-INEI	Instituto Nacional Enfermedades Infecciosas C.G.Malbran	2021-03-08	Baumeister E. et al
Argentina/INEI102342/2021-03-14	EPI_ISL_2135170	Servicio Virosis Respiratorias-Departamento Virolog√≠a-INEI	Instituto Nacional Enfermedades Infecciosas C.G.Malbran	2021-03-14	Baumeister E. et al
Argentina/INEI102878/2021-03-16	EPI_ISL_2135289	Servicio Virosis Respiratorias-Departamento Virolog√≠a-INEI	Instituto Nacional Enfermedades Infecciosas C.G.Malbran	2021-03-16	Baumeister E. et al
Argentina/INEI102884/2021-03-19	EPI_ISL_2135293	Servicio Virosis Respiratorias-Departamento Virolog√≠a-INEI	Instituto Nacional Enfermedades Infecciosas C.G.Malbran	2021-03-19	Baumeister E. et al
Argentina/INEI102916/2021-03-11	EPI_ISL_2135310	Servicio Virosis Respiratorias-Departamento Virolog√≠a-INEI	Instituto Nacional Enfermedades Infecciosas C.G.Malbran	2021-03-11	Baumeister E. et al
Argentina/INEI102922/2021-03-16	EPI_ISL_2135315	Servicio Virosis Respiratorias-Departamento Virolog√≠a-INEI	Instituto Nacional Enfermedades Infecciosas C.G.Malbran	2021-03-16	Baumeister E. et al
Argentina/INEI103042/2021-03-16	EPI_ISL_2135325	Servicio Virosis Respiratorias-Departamento Virolog√≠a-INEI	Instituto Nacional Enfermedades Infecciosas C.G.Malbran	2021-03-16	Baumeister E. et al
Argentina/INEI103043/2021	EPI_ISL_2135326	Servicio Virosis Respiratorias-Departamento Virolog√≠a-INEI	Instituto Nacional Enfermedades Infecciosas C.G.Malbran	2021-03-18	Baumeister E. et al
Argentina/INEI103046/2021	EPI_ISL_2135327	Servicio Virosis Respiratorias-Departamento Virolog√≠a-INEI	Instituto Nacional Enfermedades Infecciosas C.G.Malbran	2021-03-21	Baumeister E. et al
Argentina/INEI103047/2021-02-09	EPI_ISL_2135328	Servicio Virosis Respiratorias-Departamento Virolog√≠a-INEI	Instituto Nacional Enfermedades Infecciosas C.G.Malbran	2021-02-09	Baumeister E. et al
Argentina/INEI103256/2021-03-26	EPI_ISL_2136075	Servicio Virosis Respiratorias-Departamento Virolog√≠a-INEI	Instituto Nacional Enfermedades Infecciosas C.G.Malbran	2021-03-26	Baumeister E. et al
Argentina/INEI103265/2021	EPI_ISL_2136078	Servicio Virosis Respiratorias-Departamento Virolog√≠a-INEI	Instituto Nacional Enfermedades Infecciosas C.G.Malbran	2021-03-26	Baumeister E. et al
Argentina/INEI103266/2021	EPI_ISL_2136079	Servicio Virosis Respiratorias-Departamento Virolog√≠a-INEI	Instituto Nacional Enfermedades Infecciosas C.G.Malbran	2021-03-22	Baumeister E. et al
Argentina/INEI103267/2021	EPI_ISL_2136080	Servicio Virosis Respiratorias-Departamento Virolog√≠a-INEI	Instituto Nacional Enfermedades Infecciosas C.G.Malbran	2021-03-22	Baumeister E. et al
Argentina/INEI103268/2021	EPI_ISL_2136081	Servicio Virosis Respiratorias-Departamento Virolog√≠a-INEI	Instituto Nacional Enfermedades Infecciosas C.G.Malbran	2021-03-21	Baumeister E. et al
Argentina/INEI103277/2021	EPI_ISL_2136087	Servicio Virosis Respiratorias-Departamento Virolog√≠a-INEI	Instituto Nacional Enfermedades Infecciosas C.G.Malbran	2021-04-02	Baumeister E. et al
Argentina/INEI103281/2021	EPI_ISL_2136088	Servicio Virosis Respiratorias-Departamento Virolog√≠a-INEI	Instituto Nacional Enfermedades Infecciosas C.G.Malbran	2021-03-31	Baumeister E. et al
Argentina/INEI103286/2021	EPI_ISL_2136091	Servicio Virosis Respiratorias-Departamento Virolog√≠a-INEI	Instituto Nacional Enfermedades Infecciosas C.G.Malbran	2021-03-30	Baumeister E. et al
Argentina/INEI103290/2021	EPI_ISL_2136093	Servicio Virosis Respiratorias-Departamento Virolog√≠a-INEI	Instituto Nacional Enfermedades Infecciosas C.G.Malbran	2021-03-29	Baumeister E. et al
Argentina/INEI103292/2021	EPI_ISL_2136095	Servicio Virosis Respiratorias-Departamento Virolog√≠a-INEI	Instituto Nacional Enfermedades Infecciosas C.G.Malbran	2021-03-29	Baumeister E. et al
Argentina/INEI103356/2021	EPI_ISL_2135338	Servicio Virosis Respiratorias-Departamento Virolog√≠a-INEI	Instituto Nacional Enfermedades Infecciosas C.G.Malbran	2021-04-04	Baumeister E. et al
Argentina/INEI103362/2021	EPI_ISL_2135342	Servicio Virosis Respiratorias-Departamento Virolog√≠a-INEI	Instituto Nacional Enfermedades Infecciosas C.G.Malbran	2021-03-31	Baumeister E. et al
Argentina/INEI103410/2021-04-07	EPI_ISL_2135693	Servicio Virosis Respiratorias-Departamento Virolog√≠a-INEI	Instituto Nacional Enfermedades Infecciosas C.G.Malbran	2021-04-07	Baumeister E. et al
Argentina/INEI103417/2021	EPI_ISL_2135697	Servicio Virosis Respiratorias-Departamento Virolog√≠a-INEI	Instituto Nacional Enfermedades Infecciosas C.G.Malbran	2021-03-25	Baumeister E. et al
Argentina/INEI103418/2021	EPI_ISL_2135698	Servicio Virosis Respiratorias-Departamento Virolog√≠a-INEI	Instituto Nacional Enfermedades Infecciosas C.G.Malbran	2021-03-25	Baumeister E. et al
Argentina/INEI103420/2021	EPI_ISL_2135699	Servicio Virosis Respiratorias-Departamento Virolog√≠a-INEI	Instituto Nacional Enfermedades Infecciosas C.G.Malbran	2021-04-01	Baumeister E. et al
Argentina/INEI103434/2021-04-01	EPI_ISL_2135706	Servicio Virosis Respiratorias-Departamento Virolog√≠a-INEI	Instituto Nacional Enfermedades Infecciosas C.G.Malbran	2021-04-01	Baumeister E. et al
Argentina/INEI103562/2021	EPI_ISL_2135725	Servicio Virosis Respiratorias-Departamento Virolog√≠a-INEI	Instituto Nacional Enfermedades Infecciosas C.G.Malbran	2021-04-08	Baumeister E. et al
Argentina/INEI103602/2021-03-21	EPI_ISL_2135986	Servicio Virosis Respiratorias-Departamento Virolog√≠a-INEI	Instituto Nacional Enfermedades Infecciosas C.G.Malbran	2021-03-21	Baumeister E. et al
Argentina/INEI103794/2021	EPI_ISL_2136003	Servicio Virosis Respiratorias-Departamento Virolog√≠a-INEI	Instituto Nacional Enfermedades Infecciosas C.G.Malbran	2021-04-14	Baumeister E. et al
Argentina/INEI103814/2021-04-07	EPI_ISL_2136008	Servicio Virosis Respiratorias-Departamento Virolog√≠a-INEI	Instituto Nacional Enfermedades Infecciosas C.G.Malbran	2021-04-07	Baumeister E. et al
Argentina/INEI103832/2021	EPI_ISL_2136010	Servicio Virosis Respiratorias-Departamento Virolog√≠a-INEI	Instituto Nacional Enfermedades Infecciosas C.G.Malbran	2021-04-06	Baumeister E. et al
Argentina/INEI103995/2021	EPI_ISL_2136023	Servicio Virosis Respiratorias-Departamento Virolog√≠a-INEI	Instituto Nacional Enfermedades Infecciosas C.G.Malbran	2021-04-12	Baumeister E. et al
Argentina/INEI104002/2021	EPI_ISL_2136027	Servicio Virosis Respiratorias-Departamento Virolog√≠a-INEI	Instituto Nacional Enfermedades Infecciosas C.G.Malbran	2021-04-15	Baumeister E. et al
Argentina/INEI104003/2021	EPI_ISL_2136028	Servicio Virosis Respiratorias-Departamento Virolog√≠a-INEI	Instituto Nacional Enfermedades Infecciosas C.G.Malbran	2021-04-15	Baumeister E. et al
Argentina/INEI104046/2021-04-01	EPI_ISL_2136031	Servicio Virosis Respiratorias-Departamento Virolog√≠a-INEI	Instituto Nacional Enfermedades Infecciosas C.G.Malbran	2021-04-01	Baumeister E. et al
Argentina/INEI104053/2021	EPI_ISL_2136036	Servicio Virosis Respiratorias-Departamento Virolog√≠a-INEI	Instituto Nacional Enfermedades Infecciosas C.G.Malbran	2021-04-05	Baumeister E. et al
Argentina/INEI104060/2021-04-20	EPI_ISL_2136042	Servicio Virosis Respiratorias-Departamento Virolog√≠a-INEI	Instituto Nacional Enfermedades Infecciosas C.G.Malbran	2021-04-20	Baumeister E. et al
Argentina/INEI104086/2021	EPI_ISL_2136046	Servicio Virosis Respiratorias-Departamento Virolog√≠a-INEI	Instituto Nacional Enfermedades Infecciosas C.G.Malbran	2021-04-21	Baumeister E. et al
Argentina/INEI104091/2021	EPI_ISL_2136049	Servicio Virosis Respiratorias-Departamento Virolog√≠a-INEI	Instituto Nacional Enfermedades Infecciosas C.G.Malbran	2021-04-12	Baumeister E. et al
Argentina/INEI104129/2021	EPI_ISL_2136098	Servicio Virosis Respiratorias-Departamento Virolog√≠a-INEI	Instituto Nacional Enfermedades Infecciosas C.G.Malbran	2021-04-22	Baumeister E. et al
Argentina/INEI104240/2021	EPI_ISL_2140053	Servicio Virosis Respiratorias-Departamento Virolog√≠a-INEI	Instituto Nacional Enfermedades Infecciosas C.G.Malbran	2021-04-19	Baumeister E. et al
Argentina/INEI104243/2021	EPI_ISL_2140056	Servicio Virosis Respiratorias-Departamento Virolog√≠a-INEI	Instituto Nacional Enfermedades Infecciosas C.G.Malbran	2021-04-15	Baumeister E. et al
Argentina/INEI104253/2021	EPI_ISL_2140064	Servicio Virosis Respiratorias-Departamento Virolog√≠a-INEI	Instituto Nacional Enfermedades Infecciosas C.G.Malbran	2021-04-08	Baumeister E. et al
Argentina/INEI104258/2021	EPI_ISL_2140067	Servicio Virosis Respiratorias-Departamento Virolog√≠a-INEI	Instituto Nacional Enfermedades Infecciosas C.G.Malbran	2021-04-24	Baumeister E. et al
Argentina/INEI104269/2021	EPI_ISL_2140074	Servicio Virosis Respiratorias-Departamento Virolog√≠a-INEI	Instituto Nacional Enfermedades Infecciosas C.G.Malbran	2021-04-23	Baumeister E. et al
Argentina/INEI104286/2021-04-08	EPI_ISL_2136139	Servicio Virosis Respiratorias-Departamento Virolog√≠a-INEI	Instituto Nacional Enfermedades Infecciosas C.G.Malbran	2021-04-08	Baumeister E. et al
Argentina/INEI104287/2021	EPI_ISL_2136140	Servicio Virosis Respiratorias-Departamento Virolog√≠a-INEI	Instituto Nacional Enfermedades Infecciosas C.G.Malbran	2021-04-27	Baumeister E. et al
Argentina/INEI104297/2021	EPI_ISL_2136149	Servicio Virosis Respiratorias-Departamento Virolog√≠a-INEI	Instituto Nacional Enfermedades Infecciosas C.G.Malbran	2021-04-13	Baumeister E. et al
Argentina/INEI104323/2021	EPI_ISL_2136164	Servicio Virosis Respiratorias-Departamento Virolog√≠a-INEI	Instituto Nacional Enfermedades Infecciosas C.G.Malbran	2021-04-27	Baumeister E. et al
Argentina/INEI104339/2021	EPI_ISL_2136178	Servicio Virosis Respiratorias-Departamento Virolog√≠a-INEI	Instituto Nacional Enfermedades Infecciosas C.G.Malbran	2021-04-07	Baumeister E. et al
Argentina/INEI104340/2021	EPI_ISL_2136179	Servicio Virosis Respiratorias-Departamento Virolog√≠a-INEI	Instituto Nacional Enfermedades Infecciosas C.G.Malbran	2021-04-07	Baumeister E. et al
Argentina/INEI104342/2021	EPI_ISL_2136180	Servicio Virosis Respiratorias-Departamento Virolog√≠a-INEI	Instituto Nacional Enfermedades Infecciosas C.G.Malbran	2021-04-06	Baumeister E. et al
Argentina/INEI104359/2021-04-09	EPI_ISL_2140081	Servicio Virosis Respiratorias-Departamento Virolog√≠a-INEI	Instituto Nacional Enfermedades Infecciosas C.G.Malbran	2021-04-09	Baumeister E. et al
Argentina/INEI104361/2021-04-19	EPI_ISL_2140083	Servicio Virosis Respiratorias-Departamento Virolog√≠a-INEI	Instituto Nacional Enfermedades Infecciosas C.G.Malbran	2021-04-19	Baumeister E. et al
Argentina/INEI104382/2021-04-21	EPI_ISL_2140102	Servicio Virosis Respiratorias-Departamento Virolog√≠a-INEI	Instituto Nacional Enfermedades Infecciosas C.G.Malbran	2021-04-21	Baumeister E. et al
Argentina/INEI104387/2021	EPI_ISL_2140104	Servicio Virosis Respiratorias-Departamento Virolog√≠a-INEI	Instituto Nacional Enfermedades Infecciosas C.G.Malbran	2021-04-27	Baumeister E. et al
Argentina/INEI104389/2021	EPI_ISL_2140105	Servicio Virosis Respiratorias-Departamento Virolog√≠a-INEI	Instituto Nacional Enfermedades Infecciosas C.G.Malbran	2021-04-27	Baumeister E. et al
Argentina/INEI104410/2021	EPI_ISL_2140110	Servicio Virosis Respiratorias-Departamento Virolog√≠a-INEI	Instituto Nacional Enfermedades Infecciosas C.G.Malbran	2021-04-17	Baumeister E. et al
Argentina/INEI104436/2021	EPI_ISL_2140132	Servicio Virosis Respiratorias-Departamento Virolog√≠a-INEI	Instituto Nacional Enfermedades Infecciosas C.G.Malbran	2021-04-23	Baumeister E. et al
Argentina/INEI104456/2021-04-22	EPI_ISL_2140137	Servicio Virosis Respiratorias-Departamento Virolog√≠a-INEI	Instituto Nacional Enfermedades Infecciosas C.G.Malbran	2021-04-22	Baumeister E. et al
Argentina/INEI104475/2021-04-27	EPI_ISL_2140143	Servicio Virosis Respiratorias-Departamento Virolog√≠a-INEI	Instituto Nacional Enfermedades Infecciosas C.G.Malbran	2021-04-27	Baumeister E. et al
Argentina/INEI104476/2021-04-29	EPI_ISL_2140144	Servicio Virosis Respiratorias-Departamento Virolog√≠a-INEI	Instituto Nacional Enfermedades Infecciosas C.G.Malbran	2021-04-29	Baumeister E. et al
Argentina/INEI104491/2021	EPI_ISL_2158694	Servicio Virosis Respiratorias-Departamento Virolog√≠a-INEI	Instituto Nacional Enfermedades Infecciosas C.G.Malbran	2021-04-20	Baumeister E. et al
Argentina/INEI104493/2021	EPI_ISL_2158696	Servicio Virosis Respiratorias-Departamento Virolog√≠a-INEI	Instituto Nacional Enfermedades Infecciosas C.G.Malbran	2021-04-19	Baumeister E. et al
Argentina/INEI104496/2021	EPI_ISL_2158699	Servicio Virosis Respiratorias-Departamento Virolog√≠a-INEI	Instituto Nacional Enfermedades Infecciosas C.G.Malbran	2021-04-20	Baumeister E. et al
Argentina/INEI104503/2021-04-30	EPI_ISL_2158704	Servicio Virosis Respiratorias-Departamento Virolog√≠a-INEI	Instituto Nacional Enfermedades Infecciosas C.G.Malbran	2021-04-30	Baumeister E. et al
Argentina/INEI104510/2021	EPI_ISL_2158711	Servicio Virosis Respiratorias-Departamento Virolog√≠a-INEI	Instituto Nacional Enfermedades Infecciosas C.G.Malbran	2021-05-06	Baumeister E. et al
Argentina/INEI104511/2021-04-21	EPI_ISL_2158712	Servicio Virosis Respiratorias-Departamento Virolog√≠a-INEI	Instituto Nacional Enfermedades Infecciosas C.G.Malbran	2021-04-21	Baumeister E. et al
Argentina/INEI104518/2021	EPI_ISL_2158719	Servicio Virosis Respiratorias-Departamento Virolog√≠a-INEI	Instituto Nacional Enfermedades Infecciosas C.G.Malbran	2021-04-29	Baumeister E. et al
Argentina/INEI104527/2021	EPI_ISL_2158725	Servicio Virosis Respiratorias-Departamento Virolog√≠a-INEI	Instituto Nacional Enfermedades Infecciosas C.G.Malbran	2021-04-20	Baumeister E. et al
Argentina/INEI104528/2021	EPI_ISL_2158726	Servicio Virosis Respiratorias-Departamento Virolog√≠a-INEI	Instituto Nacional Enfermedades Infecciosas C.G.Malbran	2021-04-19	Baumeister E. et al
Argentina/INEI104533/2021	EPI_ISL_2158731	Servicio Virosis Respiratorias-Departamento Virolog√≠a-INEI	Instituto Nacional Enfermedades Infecciosas C.G.Malbran	2021-04-23	Baumeister E. et al
Argentina/INEI104534/2021-04-23	EPI_ISL_2158732	Servicio Virosis Respiratorias-Departamento Virolog√≠a-INEI	Instituto Nacional Enfermedades Infecciosas C.G.Malbran	2021-04-23	Baumeister E. et al
Argentina/INEI104549/2021	EPI_ISL_2158733	Servicio Virosis Respiratorias-Departamento Virolog√≠a-INEI	Instituto Nacional Enfermedades Infecciosas C.G.Malbran	2021-04-26	Baumeister E. et al
Argentina/INEI104553/2021	EPI_ISL_2158736	Servicio Virosis Respiratorias-Departamento Virolog√≠a-INEI	Instituto Nacional Enfermedades Infecciosas C.G.Malbran	2021-04-26	Baumeister E. et al
Argentina/INEI104580/2021	EPI_ISL_2158743	Servicio Virosis Respiratorias-Departamento Virolog√≠a-INEI	Instituto Nacional Enfermedades Infecciosas C.G.Malbran	2021-05-04	Baumeister E. et al
Argentina/INEI104590/2021	EPI_ISL_2158749	Servicio Virosis Respiratorias-Departamento Virolog√≠a-INEI	Instituto Nacional Enfermedades Infecciosas C.G.Malbran	2021-05-05	Baumeister E. et al
Argentina/INEI104593/2021	EPI_ISL_2158751	Servicio Virosis Respiratorias-Departamento Virolog√≠a-INEI	Instituto Nacional Enfermedades Infecciosas C.G.Malbran	2021-05-05	Baumeister E. et al
Argentina/INEI104599/2021-04-24	EPI_ISL_2158756	Servicio Virosis Respiratorias-Departamento Virolog√≠a-INEI	Instituto Nacional Enfermedades Infecciosas C.G.Malbran	2021-04-24	Baumeister E. et al
Argentina/INEI104614/2021-04-30	EPI_ISL_2158764	Servicio Virosis Respiratorias-Departamento Virolog√≠a-INEI	Instituto Nacional Enfermedades Infecciosas C.G.Malbran	2021-04-30	Baumeister E. et al
Argentina/INEI104652/2021	EPI_ISL_2158775	Servicio Virosis Respiratorias-Departamento Virolog√≠a-INEI	Instituto Nacional Enfermedades Infecciosas C.G.Malbran	2021-04-26	Baumeister E. et al
Argentina/INEI104661/2021	EPI_ISL_2158779	Servicio Virosis Respiratorias-Departamento Virolog√≠a-INEI	Instituto Nacional Enfermedades Infecciosas C.G.Malbran	2021-05-06	Baumeister E. et al
Argentina/INEI104662/2021	EPI_ISL_2158780	Servicio Virosis Respiratorias-Departamento Virolog√≠a-INEI	Instituto Nacional Enfermedades Infecciosas C.G.Malbran	2021-04-27	Baumeister E. et al
Argentina/INEI104666/2021	EPI_ISL_2158784	Servicio Virosis Respiratorias-Departamento Virolog√≠a-INEI	Instituto Nacional Enfermedades Infecciosas C.G.Malbran	2021-04-07	Baumeister E. et al
Argentina/INEI104692/2021	EPI_ISL_2158786	Servicio Virosis Respiratorias-Departamento Virolog√≠a-INEI	Instituto Nacional Enfermedades Infecciosas C.G.Malbran	2021-05-05	Baumeister E. et al
Argentina/INEI104698/2021	EPI_ISL_2158791	Servicio Virosis Respiratorias-Departamento Virolog√≠a-INEI	Instituto Nacional Enfermedades Infecciosas C.G.Malbran	2021-05-05	Baumeister E. et al
Argentina/INEI104714/2021	EPI_ISL_2158804	Servicio Virosis Respiratorias-Departamento Virolog√≠a-INEI	Instituto Nacional Enfermedades Infecciosas C.G.Malbran	2021-04-24	Baumeister E. et al
Argentina/INEI104716/2021	EPI_ISL_2158806	Servicio Virosis Respiratorias-Departamento Virolog√≠a-INEI	Instituto Nacional Enfermedades Infecciosas C.G.Malbran	2021-04-28	Baumeister E. et al
Argentina/INEI104751/2021	EPI_ISL_2158819	Servicio Virosis Respiratorias-Departamento Virolog√≠a-INEI	Instituto Nacional Enfermedades Infecciosas C.G.Malbran	2021-04-28	Baumeister E. et al
Argentina/INEI104767/2021	EPI_ISL_2158826	Servicio Virosis Respiratorias-Departamento Virolog√≠a-INEI	Instituto Nacional Enfermedades Infecciosas C.G.Malbran	2021-04-30	Baumeister E. et al
Argentina/INEI104776/2021	EPI_ISL_2158830	Servicio Virosis Respiratorias-Departamento Virolog√≠a-INEI	Instituto Nacional Enfermedades Infecciosas C.G.Malbran	2021-05-07	Baumeister E. et al
Argentina/INEI104799/2021	EPI_ISL_2158837	Servicio Virosis Respiratorias-Departamento Virolog√≠a-INEI	Instituto Nacional Enfermedades Infecciosas C.G.Malbran	2021-04-30	Baumeister E. et al
Argentina/INEI104808/2021	EPI_ISL_2158842	Servicio Virosis Respiratorias-Departamento Virolog√≠a-INEI	Instituto Nacional Enfermedades Infecciosas C.G.Malbran	2021-04-23	Baumeister E. et al
Argentina/INEI104820/2021	EPI_ISL_2158848	Servicio Virosis Respiratorias-Departamento Virolog√≠a-INEI	Instituto Nacional Enfermedades Infecciosas C.G.Malbran	2021-05-07	Baumeister E. et al
Argentina/INEI104891/2021-05-04	EPI_ISL_4082198	Servicio Virosis Respiratorias-Departamento Virolog√≠a-INEI	Instituto Nacional Enfermedades Infecciosas C.G.Malbran	2021-05-04	Baumeister E. et al
Argentina/INEI105199/2021-05-08	EPI_ISL_4082233	Servicio Virosis Respiratorias-Departamento Virolog√≠a-INEI	Instituto Nacional Enfermedades Infecciosas C.G.Malbran	2021-05-08	Baumeister E. et al
Argentina/INEI105297/2021-05-15	EPI_ISL_4082263	Servicio Virosis Respiratorias-Departamento Virolog√≠a-INEI	Instituto Nacional Enfermedades Infecciosas C.G.Malbran	2021-05-15	Baumeister E. et al
Argentina/INEI105312/2021-05-12	EPI_ISL_4082277	Servicio Virosis Respiratorias-Departamento Virolog√≠a-INEI	Instituto Nacional Enfermedades Infecciosas C.G.Malbran	2021-05-12	Baumeister E. et al
Argentina/INEI105495/2021-05-13	EPI_ISL_4082337	Servicio Virosis Respiratorias-Departamento Virolog√≠a-INEI	Instituto Nacional Enfermedades Infecciosas C.G.Malbran	2021-05-13	Baumeister E. et al
Argentina/INEI105520/2021-05-18	EPI_ISL_4082346	Servicio Virosis Respiratorias-Departamento Virolog√≠a-INEI	Instituto Nacional Enfermedades Infecciosas C.G.Malbran	2021-05-18	Baumeister E. et al
Argentina/INEI105790/2021-04-21	EPI_ISL_4082447	Servicio Virosis Respiratorias-Departamento Virolog√≠a-INEI	Instituto Nacional Enfermedades Infecciosas C.G.Malbran	2021-04-21	Baumeister E. et al
Argentina/INEI105845/2021-06-03	EPI_ISL_4082499	Servicio Virosis Respiratorias-Departamento Virolog√≠a-INEI	Instituto Nacional Enfermedades Infecciosas C.G.Malbran	2021-06-03	Baumeister E. et al
Argentina/INEI106138/2021-05-28	EPI_ISL_4082566	Servicio Virosis Respiratorias-Departamento Virolog√≠a-INEI	Instituto Nacional Enfermedades Infecciosas C.G.Malbran	2021-05-28	Baumeister E. et al
Argentina/INEI106139/2021-06-03	EPI_ISL_4082567	Servicio Virosis Respiratorias-Departamento Virolog√≠a-INEI	Instituto Nacional Enfermedades Infecciosas C.G.Malbran	2021-06-03	Baumeister E. et al
Argentina/INEI106250/2021-05-27	EPI_ISL_4082628	Servicio Virosis Respiratorias-Departamento Virolog√≠a-INEI	Instituto Nacional Enfermedades Infecciosas C.G.Malbran	2021-05-27	Baumeister E. et al
Argentina/INEI106270/2021-06-01	EPI_ISL_4082644	Servicio Virosis Respiratorias-Departamento Virolog√≠a-INEI	Instituto Nacional Enfermedades Infecciosas C.G.Malbran	2021-06-01	Baumeister E. et al
Argentina/INEI106346/2021-05-20	EPI_ISL_4082700	Servicio Virosis Respiratorias-Departamento Virolog√≠a-INEI	Instituto Nacional Enfermedades Infecciosas C.G.Malbran	2021-05-20	Baumeister E. et al
Argentina/INEI106353/2021-05-24	EPI_ISL_4082707	Servicio Virosis Respiratorias-Departamento Virolog√≠a-INEI	Instituto Nacional Enfermedades Infecciosas C.G.Malbran	2021-05-24	Baumeister E. et al
Argentina/INEI106363/2021-06-10	EPI_ISL_4082715	Servicio Virosis Respiratorias-Departamento Virolog√≠a-INEI	Instituto Nacional Enfermedades Infecciosas C.G.Malbran	2021-06-10	Baumeister E. et al
Argentina/INEI106413/2021-06-09	EPI_ISL_4082749	Servicio Virosis Respiratorias-Departamento Virolog√≠a-INEI	Instituto Nacional Enfermedades Infecciosas C.G.Malbran	2021-06-09	Baumeister E. et al
Argentina/INEI106435/2021-06-05	EPI_ISL_4082769	Servicio Virosis Respiratorias-Departamento Virolog√≠a-INEI	Instituto Nacional Enfermedades Infecciosas C.G.Malbran	2021-06-05	Baumeister E. et al
Argentina/INEI106515/2021-06-05	EPI_ISL_4082815	Servicio Virosis Respiratorias-Departamento Virolog√≠a-INEI	Instituto Nacional Enfermedades Infecciosas C.G.Malbran	2021-06-05	Baumeister E. et al
Argentina/INEI106551/2021-06-08	EPI_ISL_4082829	Servicio Virosis Respiratorias-Departamento Virolog√≠a-INEI	Instituto Nacional Enfermedades Infecciosas C.G.Malbran	2021-06-08	Baumeister E. et al
Argentina/INEI106610/2021-06-19	EPI_ISL_4082878	Servicio Virosis Respiratorias-Departamento Virolog√≠a-INEI	Instituto Nacional Enfermedades Infecciosas C.G.Malbran	2021-06-19	Baumeister E. et al
Argentina/INEI106653/2021-06-18	EPI_ISL_4082892	Servicio Virosis Respiratorias-Departamento Virolog√≠a-INEI	Instituto Nacional Enfermedades Infecciosas C.G.Malbran	2021-06-18	Baumeister E. et al
Argentina/INEI106656/2021-06-19	EPI_ISL_4082895	Servicio Virosis Respiratorias-Departamento Virolog√≠a-INEI	Instituto Nacional Enfermedades Infecciosas C.G.Malbran	2021-06-19	Baumeister E. et al
Argentina/INEI106682/2021-06-23	EPI_ISL_4082918	Servicio Virosis Respiratorias-Departamento Virolog√≠a-INEI	Instituto Nacional Enfermedades Infecciosas C.G.Malbran	2021-06-23	Baumeister E. et al
Argentina/INEI106692/2021-06-22	EPI_ISL_4082922	Servicio Virosis Respiratorias-Departamento Virolog√≠a-INEI	Instituto Nacional Enfermedades Infecciosas C.G.Malbran	2021-06-22	Baumeister E. et al
Argentina/INEI106714/2021-06-19	EPI_ISL_4082942	Servicio Virosis Respiratorias-Departamento Virolog√≠a-INEI	Instituto Nacional Enfermedades Infecciosas C.G.Malbran	2021-06-19	Baumeister E. et al
Argentina/INEI106735/2021-06-18	EPI_ISL_4082960	Servicio Virosis Respiratorias-Departamento Virolog√≠a-INEI	Instituto Nacional Enfermedades Infecciosas C.G.Malbran	2021-06-18	Baumeister E. et al
Argentina/INEI106741/2021-06-21	EPI_ISL_4082963	Servicio Virosis Respiratorias-Departamento Virolog√≠a-INEI	Instituto Nacional Enfermedades Infecciosas C.G.Malbran	2021-06-21	Baumeister E. et al
Argentina/INEI106971/2021	EPI_ISL_4082974	Servicio Virosis Respiratorias-Departamento Virolog√≠a-INEI	Instituto Nacional Enfermedades Infecciosas C.G.Malbran	2021-06-28	Baumeister E. et al
Argentina/INEI106973/2021	EPI_ISL_4082975	Servicio Virosis Respiratorias-Departamento Virolog√≠a-INEI	Instituto Nacional Enfermedades Infecciosas C.G.Malbran	2021-06-29	Baumeister E. et al
Argentina/INEI106998/2021-06-30	EPI_ISL_4082993	Servicio Virosis Respiratorias-Departamento Virolog√≠a-INEI	Instituto Nacional Enfermedades Infecciosas C.G.Malbran	2021-06-30	Baumeister E. et al
Argentina/INEI107034/2021	EPI_ISL_4082995	Servicio Virosis Respiratorias-Departamento Virolog√≠a-INEI	Instituto Nacional Enfermedades Infecciosas C.G.Malbran	2021-07-02	Baumeister E. et al
Argentina/INEI107050/2021-06-25	EPI_ISL_4083003	Servicio Virosis Respiratorias-Departamento Virolog√≠a-INEI	Instituto Nacional Enfermedades Infecciosas C.G.Malbran	2021-06-25	Baumeister E. et al
Argentina/INEI107073/2021-05-29	EPI_ISL_4083023	Servicio Virosis Respiratorias-Departamento Virolog√≠a-INEI	Instituto Nacional Enfermedades Infecciosas C.G.Malbran	2021-05-29	Baumeister E. et al
Argentina/INEI107085/2021-06-18	EPI_ISL_4083033	Servicio Virosis Respiratorias-Departamento Virolog√≠a-INEI	Instituto Nacional Enfermedades Infecciosas C.G.Malbran	2021-06-18	Baumeister E. et al
Argentina/INEI107109/2021-06-24	EPI_ISL_4083054	Servicio Virosis Respiratorias-Departamento Virolog√≠a-INEI	Instituto Nacional Enfermedades Infecciosas C.G.Malbran	2021-06-24	Baumeister E. et al
Argentina/INEI107115/2021-06-23	EPI_ISL_4083058	Servicio Virosis Respiratorias-Departamento Virolog√≠a-INEI	Instituto Nacional Enfermedades Infecciosas C.G.Malbran	2021-06-23	Baumeister E. et al
Argentina/INEI107117/2021-06-23	EPI_ISL_4083060	Servicio Virosis Respiratorias-Departamento Virolog√≠a-INEI	Instituto Nacional Enfermedades Infecciosas C.G.Malbran	2021-06-23	Baumeister E. et al
Argentina/INEI107121/2021-06-23	EPI_ISL_4083063	Servicio Virosis Respiratorias-Departamento Virolog√≠a-INEI	Instituto Nacional Enfermedades Infecciosas C.G.Malbran	2021-06-23	Baumeister E. et al
Argentina/INEI107156/2021	EPI_ISL_4083078	Servicio Virosis Respiratorias-Departamento Virolog√≠a-INEI	Instituto Nacional Enfermedades Infecciosas C.G.Malbran	2021-07-02	Baumeister E. et al
Argentina/INEI107157/2021	EPI_ISL_4083079	Servicio Virosis Respiratorias-Departamento Virolog√≠a-INEI	Instituto Nacional Enfermedades Infecciosas C.G.Malbran	2021-07-01	Baumeister E. et al
Argentina/INEI107159/2021	EPI_ISL_4083081	Servicio Virosis Respiratorias-Departamento Virolog√≠a-INEI	Instituto Nacional Enfermedades Infecciosas C.G.Malbran	2021-07-02	Baumeister E. et al
Argentina/INEI107160/2021	EPI_ISL_4083082	Servicio Virosis Respiratorias-Departamento Virolog√≠a-INEI	Instituto Nacional Enfermedades Infecciosas C.G.Malbran	2021-07-03	Baumeister E. et al
Argentina/INEI107177/2021-06-29	EPI_ISL_4083089	Servicio Virosis Respiratorias-Departamento Virolog√≠a-INEI	Instituto Nacional Enfermedades Infecciosas C.G.Malbran	2021-06-29	Baumeister E. et al
Argentina/INEI107201/2021-06-28	EPI_ISL_4083102	Servicio Virosis Respiratorias-Departamento Virolog√≠a-INEI	Instituto Nacional Enfermedades Infecciosas C.G.Malbran	2021-06-28	Baumeister E. et al
Argentina/INEI107203/2021-07-01	EPI_ISL_4083104	Servicio Virosis Respiratorias-Departamento Virolog√≠a-INEI	Instituto Nacional Enfermedades Infecciosas C.G.Malbran	2021-07-01	Baumeister E. et al
Argentina/INEI107208/2021-06-28	EPI_ISL_4083108	Servicio Virosis Respiratorias-Departamento Virolog√≠a-INEI	Instituto Nacional Enfermedades Infecciosas C.G.Malbran	2021-06-28	Baumeister E. et al
Argentina/INEI107212/2021-06-24	EPI_ISL_4083111	Servicio Virosis Respiratorias-Departamento Virolog√≠a-INEI	Instituto Nacional Enfermedades Infecciosas C.G.Malbran	2021-06-24	Baumeister E. et al
Argentina/INEI107231/2021-06-23	EPI_ISL_4083123	Servicio Virosis Respiratorias-Departamento Virolog√≠a-INEI	Instituto Nacional Enfermedades Infecciosas C.G.Malbran	2021-06-23	Baumeister E. et al
Argentina/INEI107235/2021-06-30	EPI_ISL_4083125	Servicio Virosis Respiratorias-Departamento Virolog√≠a-INEI	Instituto Nacional Enfermedades Infecciosas C.G.Malbran	2021-06-30	Baumeister E. et al
Argentina/INEI107237/2021-07-01	EPI_ISL_4083127	Servicio Virosis Respiratorias-Departamento Virolog√≠a-INEI	Instituto Nacional Enfermedades Infecciosas C.G.Malbran	2021-07-01	Baumeister E. et al
Argentina/INEI107241/2021	EPI_ISL_4083130	Servicio Virosis Respiratorias-Departamento Virolog√≠a-INEI	Instituto Nacional Enfermedades Infecciosas C.G.Malbran	2021-07-07	Baumeister E. et al
Argentina/INEI107245/2021	EPI_ISL_4083131	Servicio Virosis Respiratorias-Departamento Virolog√≠a-INEI	Instituto Nacional Enfermedades Infecciosas C.G.Malbran	2021-07-05	Baumeister E. et al
Argentina/INEI107255/2021-06-23	EPI_ISL_4083141	Servicio Virosis Respiratorias-Departamento Virolog√≠a-INEI	Instituto Nacional Enfermedades Infecciosas C.G.Malbran	2021-06-23	Baumeister E. et al
Argentina/INEI107267/2021-07-01	EPI_ISL_4083147	Servicio Virosis Respiratorias-Departamento Virolog√≠a-INEI	Instituto Nacional Enfermedades Infecciosas C.G.Malbran	2021-07-01	Baumeister E. et al
Argentina/INEI107287/2021-06-28	EPI_ISL_4083158	Servicio Virosis Respiratorias-Departamento Virolog√≠a-INEI	Instituto Nacional Enfermedades Infecciosas C.G.Malbran	2021-06-28	Baumeister E. et al
Argentina/INEI107288/2021-06-28	EPI_ISL_4083159	Servicio Virosis Respiratorias-Departamento Virolog√≠a-INEI	Instituto Nacional Enfermedades Infecciosas C.G.Malbran	2021-06-28	Baumeister E. et al
Argentina/INEI107295/2021-06-24	EPI_ISL_4083166	Servicio Virosis Respiratorias-Departamento Virolog√≠a-INEI	Instituto Nacional Enfermedades Infecciosas C.G.Malbran	2021-06-24	Baumeister E. et al
Argentina/INEI107473/2021	EPI_ISL_4083172	Servicio Virosis Respiratorias-Departamento Virolog√≠a-INEI	Instituto Nacional Enfermedades Infecciosas C.G.Malbran	2021-07-07	Baumeister E. et al
Argentina/INEI107476/2021	EPI_ISL_4083174	Servicio Virosis Respiratorias-Departamento Virolog√≠a-INEI	Instituto Nacional Enfermedades Infecciosas C.G.Malbran	2021-07-07	Baumeister E. et al
Argentina/INEI107490/2021	EPI_ISL_4083175	Servicio Virosis Respiratorias-Departamento Virolog√≠a-INEI	Instituto Nacional Enfermedades Infecciosas C.G.Malbran	2021-07-11	Baumeister E. et al
Argentina/INEI107512/2021-07-02	EPI_ISL_4083183	Servicio Virosis Respiratorias-Departamento Virolog√≠a-INEI	Instituto Nacional Enfermedades Infecciosas C.G.Malbran	2021-07-02	Baumeister E. et al
Argentina/INEI107513/2021	EPI_ISL_4083184	Servicio Virosis Respiratorias-Departamento Virolog√≠a-INEI	Instituto Nacional Enfermedades Infecciosas C.G.Malbran	2021-07-08	Baumeister E. et al
Argentina/INEI107516/2021-06-28	EPI_ISL_4083186	Servicio Virosis Respiratorias-Departamento Virolog√≠a-INEI	Instituto Nacional Enfermedades Infecciosas C.G.Malbran	2021-06-28	Baumeister E. et al
Argentina/INEI107539/2021-06-01	EPI_ISL_4083200	Servicio Virosis Respiratorias-Departamento Virolog√≠a-INEI	Instituto Nacional Enfermedades Infecciosas C.G.Malbran	2021-06-01	Baumeister E. et al
Argentina/INEI107572/2021-06-21	EPI_ISL_4083218	Servicio Virosis Respiratorias-Departamento Virolog√≠a-INEI	Instituto Nacional Enfermedades Infecciosas C.G.Malbran	2021-06-21	Baumeister E. et al
Argentina/INEI107590/2021-06-24	EPI_ISL_4083230	Servicio Virosis Respiratorias-Departamento Virolog√≠a-INEI	Instituto Nacional Enfermedades Infecciosas C.G.Malbran	2021-06-24	Baumeister E. et al
Argentina/INEI107594/2021-06-28	EPI_ISL_4083234	Servicio Virosis Respiratorias-Departamento Virolog√≠a-INEI	Instituto Nacional Enfermedades Infecciosas C.G.Malbran	2021-06-28	Baumeister E. et al
Argentina/INEI107601/2021-07-04	EPI_ISL_4083238	Servicio Virosis Respiratorias-Departamento Virolog√≠a-INEI	Instituto Nacional Enfermedades Infecciosas C.G.Malbran	2021-07-04	Baumeister E. et al
Argentina/INEI107612/2021-06-29	EPI_ISL_4083247	Servicio Virosis Respiratorias-Departamento Virolog√≠a-INEI	Instituto Nacional Enfermedades Infecciosas C.G.Malbran	2021-06-29	Baumeister E. et al
Argentina/INEI107626/2021-06-17	EPI_ISL_4083258	Servicio Virosis Respiratorias-Departamento Virolog√≠a-INEI	Instituto Nacional Enfermedades Infecciosas C.G.Malbran	2021-06-17	Baumeister E. et al
Argentina/INEI107632/2021-06-29	EPI_ISL_4083260	Servicio Virosis Respiratorias-Departamento Virolog√≠a-INEI	Instituto Nacional Enfermedades Infecciosas C.G.Malbran	2021-06-29	Baumeister E. et al
Argentina/INEI107637/2021	EPI_ISL_4083265	Servicio Virosis Respiratorias-Departamento Virolog√≠a-INEI	Instituto Nacional Enfermedades Infecciosas C.G.Malbran	2021-06-30	Baumeister E. et al
Argentina/INEI107646/2021-06-27	EPI_ISL_4083272	Servicio Virosis Respiratorias-Departamento Virolog√≠a-INEI	Instituto Nacional Enfermedades Infecciosas C.G.Malbran	2021-06-27	Baumeister E. et al
Argentina/INEI107651/2021-07-01	EPI_ISL_4083275	Servicio Virosis Respiratorias-Departamento Virolog√≠a-INEI	Instituto Nacional Enfermedades Infecciosas C.G.Malbran	2021-07-01	Baumeister E. et al
Argentina/INEI107656/2021-06-29	EPI_ISL_4083278	Servicio Virosis Respiratorias-Departamento Virolog√≠a-INEI	Instituto Nacional Enfermedades Infecciosas C.G.Malbran	2021-06-29	Baumeister E. et al
Argentina/INEI107673/2021-06-23	EPI_ISL_4083290	Servicio Virosis Respiratorias-Departamento Virolog√≠a-INEI	Instituto Nacional Enfermedades Infecciosas C.G.Malbran	2021-06-23	Baumeister E. et al
Argentina/INEI107682/2021	EPI_ISL_4083295	Servicio Virosis Respiratorias-Departamento Virolog√≠a-INEI	Instituto Nacional Enfermedades Infecciosas C.G.Malbran	2021-07-12	Baumeister E. et al
Argentina/INEI107688/2021-07-08	EPI_ISL_4083298	Servicio Virosis Respiratorias-Departamento Virolog√≠a-INEI	Instituto Nacional Enfermedades Infecciosas C.G.Malbran	2021-07-08	Baumeister E. et al
Argentina/INEI107691/2021-07-05	EPI_ISL_4083302	Servicio Virosis Respiratorias-Departamento Virolog√≠a-INEI	Instituto Nacional Enfermedades Infecciosas C.G.Malbran	2021-07-05	Baumeister E. et al
Argentina/INEI107711/2021-06-29	EPI_ISL_4083315	Servicio Virosis Respiratorias-Departamento Virolog√≠a-INEI	Instituto Nacional Enfermedades Infecciosas C.G.Malbran	2021-06-29	Baumeister E. et al
Argentina/INEI107712/2021-06-19	EPI_ISL_4083316	Servicio Virosis Respiratorias-Departamento Virolog√≠a-INEI	Instituto Nacional Enfermedades Infecciosas C.G.Malbran	2021-06-19	Baumeister E. et al
Argentina/INEI107715/2021-07-07	EPI_ISL_4083318	Servicio Virosis Respiratorias-Departamento Virolog√≠a-INEI	Instituto Nacional Enfermedades Infecciosas C.G.Malbran	2021-07-07	Baumeister E. et al
Argentina/INEI107730/2021	EPI_ISL_4083327	Servicio Virosis Respiratorias-Departamento Virolog√≠a-INEI	Instituto Nacional Enfermedades Infecciosas C.G.Malbran	2021-07-14	Baumeister E. et al
Argentina/INEI107748/2021-06-29	EPI_ISL_4083347	Servicio Virosis Respiratorias-Departamento Virolog√≠a-INEI	Instituto Nacional Enfermedades Infecciosas C.G.Malbran	2021-06-29	Baumeister E. et al
Argentina/INEI107765/2021-07-05	EPI_ISL_4083357	Servicio Virosis Respiratorias-Departamento Virolog√≠a-INEI	Instituto Nacional Enfermedades Infecciosas C.G.Malbran	2021-07-05	Baumeister E. et al
Argentina/INEI107784/2021	EPI_ISL_4083369	Servicio Virosis Respiratorias-Departamento Virolog√≠a-INEI	Instituto Nacional Enfermedades Infecciosas C.G.Malbran	2021-07-12	Baumeister E. et al
Argentina/INEI107785/2021	EPI_ISL_4083370	Servicio Virosis Respiratorias-Departamento Virolog√≠a-INEI	Instituto Nacional Enfermedades Infecciosas C.G.Malbran	2021-07-13	Baumeister E. et al
Argentina/INEI107786/2021	EPI_ISL_4083371	Servicio Virosis Respiratorias-Departamento Virolog√≠a-INEI	Instituto Nacional Enfermedades Infecciosas C.G.Malbran	2021-07-13	Baumeister E. et al
Argentina/INEI107788/2021	EPI_ISL_4083372	Servicio Virosis Respiratorias-Departamento Virolog√≠a-INEI	Instituto Nacional Enfermedades Infecciosas C.G.Malbran	2021-07-13	Baumeister E. et al
Argentina/INEI107789/2021	EPI_ISL_4083373	Servicio Virosis Respiratorias-Departamento Virolog√≠a-INEI	Instituto Nacional Enfermedades Infecciosas C.G.Malbran	2021-07-13	Baumeister E. et al
Argentina/INEI107795/2021	EPI_ISL_4083378	Servicio Virosis Respiratorias-Departamento Virolog√≠a-INEI	Instituto Nacional Enfermedades Infecciosas C.G.Malbran	2021-07-11	Baumeister E. et al
Argentina/INEI107829/2021	EPI_ISL_4083382	Servicio Virosis Respiratorias-Departamento Virolog√≠a-INEI	Instituto Nacional Enfermedades Infecciosas C.G.Malbran	2021-07-12	Baumeister E. et al
Argentina/INEI107839/2021-07-03	EPI_ISL_4083390	Servicio Virosis Respiratorias-Departamento Virolog√≠a-INEI	Instituto Nacional Enfermedades Infecciosas C.G.Malbran	2021-07-03	Baumeister E. et al
Argentina/INEI107843/2021-07-07	EPI_ISL_4083395	Servicio Virosis Respiratorias-Departamento Virolog√≠a-INEI	Instituto Nacional Enfermedades Infecciosas C.G.Malbran	2021-07-07	Baumeister E. et al
Argentina/INEI107874/2021	EPI_ISL_4083404	Servicio Virosis Respiratorias-Departamento Virolog√≠a-INEI	Instituto Nacional Enfermedades Infecciosas C.G.Malbran	2021-07-15	Baumeister E. et al
Argentina/INEI107876/2021	EPI_ISL_4083405	Servicio Virosis Respiratorias-Departamento Virolog√≠a-INEI	Instituto Nacional Enfermedades Infecciosas C.G.Malbran	2021-07-13	Baumeister E. et al
Argentina/INEI107878/2021	EPI_ISL_4083408	Servicio Virosis Respiratorias-Departamento Virolog√≠a-INEI	Instituto Nacional Enfermedades Infecciosas C.G.Malbran	2021-07-14	Baumeister E. et al
Argentina/INEI107882/2021-07-11	EPI_ISL_4083412	Servicio Virosis Respiratorias-Departamento Virolog√≠a-INEI	Instituto Nacional Enfermedades Infecciosas C.G.Malbran	2021-07-11	Baumeister E. et al
Argentina/INEI107918/2021	EPI_ISL_4083445	Servicio Virosis Respiratorias-Departamento Virolog√≠a-INEI	Instituto Nacional Enfermedades Infecciosas C.G.Malbran	2021-07-17	Baumeister E. et al
Argentina/INEI107921/2021	EPI_ISL_4083448	Servicio Virosis Respiratorias-Departamento Virolog√≠a-INEI	Instituto Nacional Enfermedades Infecciosas C.G.Malbran	2021-07-18	Baumeister E. et al
Argentina/INEI107922/2021	EPI_ISL_4083449	Servicio Virosis Respiratorias-Departamento Virolog√≠a-INEI	Instituto Nacional Enfermedades Infecciosas C.G.Malbran	2021-07-18	Baumeister E. et al
Argentina/INEI107924/2021	EPI_ISL_4083450	Servicio Virosis Respiratorias-Departamento Virolog√≠a-INEI	Instituto Nacional Enfermedades Infecciosas C.G.Malbran	2021-07-17	Baumeister E. et al
Argentina/INEI107942/2021-07-08	EPI_ISL_4083470	Servicio Virosis Respiratorias-Departamento Virolog√≠a-INEI	Instituto Nacional Enfermedades Infecciosas C.G.Malbran	2021-07-08	Baumeister E. et al
Argentina/INEI107960/2021	EPI_ISL_4083477	Servicio Virosis Respiratorias-Departamento Virolog√≠a-INEI	Instituto Nacional Enfermedades Infecciosas C.G.Malbran	2021-07-19	Baumeister E. et al
Argentina/INEI108076/2021	EPI_ISL_4083479	Servicio Virosis Respiratorias-Departamento Virolog√≠a-INEI	Instituto Nacional Enfermedades Infecciosas C.G.Malbran	2021-07-12	Baumeister E. et al
Argentina/INEI108101/2021-06-07	EPI_ISL_5158419	Servicio Virosis Respiratorias-Departamento Virolog√≠a-INEI	Instituto Nacional Enfermedades Infecciosas C.G.Malbran	2021-06-07	Baumeister E. et al
Argentina/INEI108108/2021-06-28	EPI_ISL_5158425	Servicio Virosis Respiratorias-Departamento Virolog√≠a-INEI	Instituto Nacional Enfermedades Infecciosas C.G.Malbran	2021-06-28	Baumeister E. et al
Argentina/INEI108114/2021-06-25	EPI_ISL_5158431	Servicio Virosis Respiratorias-Departamento Virolog√≠a-INEI	Instituto Nacional Enfermedades Infecciosas C.G.Malbran	2021-06-25	Baumeister E. et al
Argentina/INEI108122/2021-06-23	EPI_ISL_5158434	Servicio Virosis Respiratorias-Departamento Virolog√≠a-INEI	Instituto Nacional Enfermedades Infecciosas C.G.Malbran	2021-06-23	Baumeister E. et al
Argentina/INEI108136/2021-07-15	EPI_ISL_5158443	Servicio Virosis Respiratorias-Departamento Virolog√≠a-INEI	Instituto Nacional Enfermedades Infecciosas C.G.Malbran	2021-07-15	Baumeister E. et al
Argentina/INEI108141/2021	EPI_ISL_4083480	Servicio Virosis Respiratorias-Departamento Virolog√≠a-INEI	Instituto Nacional Enfermedades Infecciosas C.G.Malbran	2021-07-20	Baumeister E. et al
Argentina/INEI108144/2021	EPI_ISL_4083484	Servicio Virosis Respiratorias-Departamento Virolog√≠a-INEI	Instituto Nacional Enfermedades Infecciosas C.G.Malbran	2021-07-20	Baumeister E. et al
Argentina/INEI108161/2021	EPI_ISL_4083487	Servicio Virosis Respiratorias-Departamento Virolog√≠a-INEI	Instituto Nacional Enfermedades Infecciosas C.G.Malbran	2021-07-21	Baumeister E. et al
Argentina/INEI108164/2021-07-20	EPI_ISL_5158448	Servicio Virosis Respiratorias-Departamento Virolog√≠a-INEI	Instituto Nacional Enfermedades Infecciosas C.G.Malbran	2021-07-20	Baumeister E. et al
Argentina/INEI108193/2021	EPI_ISL_4083489	Servicio Virosis Respiratorias-Departamento Virolog√≠a-INEI	Instituto Nacional Enfermedades Infecciosas C.G.Malbran	2021-07-21	Baumeister E. et al
Argentina/INEI108194/2021	EPI_ISL_4083490	Servicio Virosis Respiratorias-Departamento Virolog√≠a-INEI	Instituto Nacional Enfermedades Infecciosas C.G.Malbran	2021-07-21	Baumeister E. et al
Argentina/INEI108195/2021	EPI_ISL_4083491	Servicio Virosis Respiratorias-Departamento Virolog√≠a-INEI	Instituto Nacional Enfermedades Infecciosas C.G.Malbran	2021-07-21	Baumeister E. et al
Argentina/INEI108196/2021	EPI_ISL_4083492	Servicio Virosis Respiratorias-Departamento Virolog√≠a-INEI	Instituto Nacional Enfermedades Infecciosas C.G.Malbran	2021-07-23	Baumeister E. et al
Argentina/INEI108197/2021	EPI_ISL_4083493	Servicio Virosis Respiratorias-Departamento Virolog√≠a-INEI	Instituto Nacional Enfermedades Infecciosas C.G.Malbran	2021-07-21	Baumeister E. et al
Argentina/INEI108198/2021	EPI_ISL_4083494	Servicio Virosis Respiratorias-Departamento Virolog√≠a-INEI	Instituto Nacional Enfermedades Infecciosas C.G.Malbran	2021-07-23	Baumeister E. et al
Argentina/INEI108203/2021-06-27	EPI_ISL_5158450	Servicio Virosis Respiratorias-Departamento Virolog√≠a-INEI	Instituto Nacional Enfermedades Infecciosas C.G.Malbran	2021-06-27	Baumeister E. et al
Argentina/INEI108206/2021-06-30	EPI_ISL_5158451	Servicio Virosis Respiratorias-Departamento Virolog√≠a-INEI	Instituto Nacional Enfermedades Infecciosas C.G.Malbran	2021-06-30	Baumeister E. et al
Argentina/INEI108208/2021-07-05	EPI_ISL_5158452	Servicio Virosis Respiratorias-Departamento Virolog√≠a-INEI	Instituto Nacional Enfermedades Infecciosas C.G.Malbran	2021-07-05	Baumeister E. et al
Argentina/INEI108221/2021-07-17	EPI_ISL_5158461	Servicio Virosis Respiratorias-Departamento Virolog√≠a-INEI	Instituto Nacional Enfermedades Infecciosas C.G.Malbran	2021-07-17	Baumeister E. et al
Argentina/INEI108239/2021-06-29	EPI_ISL_5158472	Servicio Virosis Respiratorias-Departamento Virolog√≠a-INEI	Instituto Nacional Enfermedades Infecciosas C.G.Malbran	2021-06-29	Baumeister E. et al
Argentina/INEI108247/2021	EPI_ISL_5158476	Servicio Virosis Respiratorias-Departamento Virolog√≠a-INEI	Instituto Nacional Enfermedades Infecciosas C.G.Malbran	2021-07-22	Baumeister E. et al
Argentina/INEI108248/2021	EPI_ISL_5158477	Servicio Virosis Respiratorias-Departamento Virolog√≠a-INEI	Instituto Nacional Enfermedades Infecciosas C.G.Malbran	2021-07-22	Baumeister E. et al
Argentina/INEI108254/2021-07-13	EPI_ISL_5158479	Servicio Virosis Respiratorias-Departamento Virolog√≠a-INEI	Instituto Nacional Enfermedades Infecciosas C.G.Malbran	2021-07-13	Baumeister E. et al
Argentina/INEI108259/2021-07-13	EPI_ISL_5158482	Servicio Virosis Respiratorias-Departamento Virolog√≠a-INEI	Instituto Nacional Enfermedades Infecciosas C.G.Malbran	2021-07-13	Baumeister E. et al
Argentina/INEI108283/2021	EPI_ISL_5158487	Servicio Virosis Respiratorias-Departamento Virolog√≠a-INEI	Instituto Nacional Enfermedades Infecciosas C.G.Malbran	2021-07-16	Baumeister E. et al
Argentina/INEI108313/2021-07-15	EPI_ISL_5158495	Servicio Virosis Respiratorias-Departamento Virolog√≠a-INEI	Instituto Nacional Enfermedades Infecciosas C.G.Malbran	2021-07-15	Baumeister E. et al
Argentina/INEI108340/2021	EPI_ISL_4083500	Servicio Virosis Respiratorias-Departamento Virolog√≠a-INEI	Instituto Nacional Enfermedades Infecciosas C.G.Malbran	2021-07-24	Baumeister E. et al
Argentina/INEI108342/2021	EPI_ISL_4083501	Servicio Virosis Respiratorias-Departamento Virolog√≠a-INEI	Instituto Nacional Enfermedades Infecciosas C.G.Malbran	2021-07-24	Baumeister E. et al
Argentina/INEI108345/2021	EPI_ISL_4083503	Servicio Virosis Respiratorias-Departamento Virolog√≠a-INEI	Instituto Nacional Enfermedades Infecciosas C.G.Malbran	2021-07-21	Baumeister E. et al
Argentina/INEI108350/2021	EPI_ISL_4083508	Servicio Virosis Respiratorias-Departamento Virolog√≠a-INEI	Instituto Nacional Enfermedades Infecciosas C.G.Malbran	2021-07-24	Baumeister E. et al
Argentina/INEI108360/2021-07-22	EPI_ISL_4083509	Servicio Virosis Respiratorias-Departamento Virolog√≠a-INEI	Instituto Nacional Enfermedades Infecciosas C.G.Malbran	2021-07-22	Baumeister E. et al
Argentina/INEI108364/2021-07-14	EPI_ISL_4083513	Servicio Virosis Respiratorias-Departamento Virolog√≠a-INEI	Instituto Nacional Enfermedades Infecciosas C.G.Malbran	2021-07-14	Baumeister E. et al
Argentina/INEI108374/2021-07-14	EPI_ISL_4083522	Servicio Virosis Respiratorias-Departamento Virolog√≠a-INEI	Instituto Nacional Enfermedades Infecciosas C.G.Malbran	2021-07-14	Baumeister E. et al
Argentina/INEI108389/2021-07-16	EPI_ISL_4083533	Servicio Virosis Respiratorias-Departamento Virolog√≠a-INEI	Instituto Nacional Enfermedades Infecciosas C.G.Malbran	2021-07-16	Baumeister E. et al
Argentina/INEI108631/2021	EPI_ISL_5158507	Servicio Virosis Respiratorias-Departamento Virolog√≠a-INEI	Instituto Nacional Enfermedades Infecciosas C.G.Malbran	2021-07-25	Baumeister E. et al
Argentina/INEI108649/2021-07-09	EPI_ISL_5158512	Servicio Virosis Respiratorias-Departamento Virolog√≠a-INEI	Instituto Nacional Enfermedades Infecciosas C.G.Malbran	2021-07-09	Baumeister E. et al
Argentina/INEI108652/2021	EPI_ISL_4083537	Servicio Virosis Respiratorias-Departamento Virolog√≠a-INEI	Instituto Nacional Enfermedades Infecciosas C.G.Malbran	2021-07-26	Baumeister E. et al
Argentina/INEI108653/2021	EPI_ISL_4083538	Servicio Virosis Respiratorias-Departamento Virolog√≠a-INEI	Instituto Nacional Enfermedades Infecciosas C.G.Malbran	2021-07-26	Baumeister E. et al
Argentina/INEI108654/2021	EPI_ISL_4083539	Servicio Virosis Respiratorias-Departamento Virolog√≠a-INEI	Instituto Nacional Enfermedades Infecciosas C.G.Malbran	2021-07-27	Baumeister E. et al
Argentina/INEI108655/2021	EPI_ISL_4083540	Servicio Virosis Respiratorias-Departamento Virolog√≠a-INEI	Instituto Nacional Enfermedades Infecciosas C.G.Malbran	2021-07-27	Baumeister E. et al
Argentina/INEI108656/2021	EPI_ISL_4083542	Servicio Virosis Respiratorias-Departamento Virolog√≠a-INEI	Instituto Nacional Enfermedades Infecciosas C.G.Malbran	2021-07-27	Baumeister E. et al
Argentina/INEI108657/2021	EPI_ISL_4083543	Servicio Virosis Respiratorias-Departamento Virolog√≠a-INEI	Instituto Nacional Enfermedades Infecciosas C.G.Malbran	2021-07-27	Baumeister E. et al
Argentina/INEI108660/2021	EPI_ISL_4083545	Servicio Virosis Respiratorias-Departamento Virolog√≠a-INEI	Instituto Nacional Enfermedades Infecciosas C.G.Malbran	2021-07-27	Baumeister E. et al
Argentina/INEI108732/2021-07-03	EPI_ISL_5158559	Servicio Virosis Respiratorias-Departamento Virolog√≠a-INEI	Instituto Nacional Enfermedades Infecciosas C.G.Malbran	2021-07-03	Baumeister E. et al
Argentina/INEI108774/2021	EPI_ISL_5158591	Servicio Virosis Respiratorias-Departamento Virolog√≠a-INEI	Instituto Nacional Enfermedades Infecciosas C.G.Malbran	2021-07-28	Baumeister E. et al
Argentina/INEI108783/2021	EPI_ISL_5158592	Servicio Virosis Respiratorias-Departamento Virolog√≠a-INEI	Instituto Nacional Enfermedades Infecciosas C.G.Malbran	2021-07-28	Baumeister E. et al
Argentina/INEI108793/2021-06-29	EPI_ISL_5158595	Servicio Virosis Respiratorias-Departamento Virolog√≠a-INEI	Instituto Nacional Enfermedades Infecciosas C.G.Malbran	2021-06-29	Baumeister E. et al
Argentina/INEI108797/2021-07-05	EPI_ISL_5158597	Servicio Virosis Respiratorias-Departamento Virolog√≠a-INEI	Instituto Nacional Enfermedades Infecciosas C.G.Malbran	2021-07-05	Baumeister E. et al
Argentina/INEI108799/2021-07-14	EPI_ISL_5158599	Servicio Virosis Respiratorias-Departamento Virolog√≠a-INEI	Instituto Nacional Enfermedades Infecciosas C.G.Malbran	2021-07-14	Baumeister E. et al
Argentina/INEI108826/2021-07-26	EPI_ISL_5158623	Servicio Virosis Respiratorias-Departamento Virolog√≠a-INEI	Instituto Nacional Enfermedades Infecciosas C.G.Malbran	2021-07-26	Baumeister E. et al
Argentina/INEI108843/2021-07-27	EPI_ISL_5158630	Servicio Virosis Respiratorias-Departamento Virolog√≠a-INEI	Instituto Nacional Enfermedades Infecciosas C.G.Malbran	2021-07-27	Baumeister E. et al
Argentina/INEI108873/2021-07-29	EPI_ISL_5158642	Servicio Virosis Respiratorias-Departamento Virolog√≠a-INEI	Instituto Nacional Enfermedades Infecciosas C.G.Malbran	2021-07-29	Baumeister E. et al
Argentina/INEI108878/2021-08-02	EPI_ISL_5158647	Servicio Virosis Respiratorias-Departamento Virolog√≠a-INEI	Instituto Nacional Enfermedades Infecciosas C.G.Malbran	2021-08-02	Baumeister E. et al
Argentina/INEI108888/2021	EPI_ISL_5158651	Servicio Virosis Respiratorias-Departamento Virolog√≠a-INEI	Instituto Nacional Enfermedades Infecciosas C.G.Malbran	2021-07-31	Baumeister E. et al
Argentina/INEI108891/2021	EPI_ISL_5158652	Servicio Virosis Respiratorias-Departamento Virolog√≠a-INEI	Instituto Nacional Enfermedades Infecciosas C.G.Malbran	2021-08-02	Baumeister E. et al
Argentina/INEI108911/2021	EPI_ISL_5158663	Servicio Virosis Respiratorias-Departamento Virolog√≠a-INEI	Instituto Nacional Enfermedades Infecciosas C.G.Malbran	2021-08-02	Baumeister E. et al
Argentina/INEI108912/2021	EPI_ISL_5158664	Servicio Virosis Respiratorias-Departamento Virolog√≠a-INEI	Instituto Nacional Enfermedades Infecciosas C.G.Malbran	2021-08-02	Baumeister E. et al
Argentina/INEI108913/2021	EPI_ISL_5158665	Servicio Virosis Respiratorias-Departamento Virolog√≠a-INEI	Instituto Nacional Enfermedades Infecciosas C.G.Malbran	2021-08-02	Baumeister E. et al
Argentina/INEI108914/2021	EPI_ISL_5158666	Servicio Virosis Respiratorias-Departamento Virolog√≠a-INEI	Instituto Nacional Enfermedades Infecciosas C.G.Malbran	2021-08-02	Baumeister E. et al
Argentina/INEI108927/2021-07-19	EPI_ISL_5158675	Servicio Virosis Respiratorias-Departamento Virolog√≠a-INEI	Instituto Nacional Enfermedades Infecciosas C.G.Malbran	2021-07-19	Baumeister E. et al
Argentina/INEI108964/2021	EPI_ISL_5158685	Servicio Virosis Respiratorias-Departamento Virolog√≠a-INEI	Instituto Nacional Enfermedades Infecciosas C.G.Malbran	2021-08-04	Baumeister E. et al
Argentina/INEI109164/2021	EPI_ISL_5158691	Servicio Virosis Respiratorias-Departamento Virolog√≠a-INEI	Instituto Nacional Enfermedades Infecciosas C.G.Malbran	2021-08-04	Baumeister E. et al
Argentina/INEI109174/2021-07-21	EPI_ISL_5158698	Servicio Virosis Respiratorias-Departamento Virolog√≠a-INEI	Instituto Nacional Enfermedades Infecciosas C.G.Malbran	2021-07-21	Baumeister E. et al
Argentina/INEI109176/2021-07-31	EPI_ISL_5158700	Servicio Virosis Respiratorias-Departamento Virolog√≠a-INEI	Instituto Nacional Enfermedades Infecciosas C.G.Malbran	2021-07-31	Baumeister E. et al
Argentina/INEI109263/2021-07-21	EPI_ISL_5158738	Servicio Virosis Respiratorias-Departamento Virolog√≠a-INEI	Instituto Nacional Enfermedades Infecciosas C.G.Malbran	2021-07-21	Baumeister E. et al
Argentina/INEI109280/2021-08-02	EPI_ISL_5158745	Servicio Virosis Respiratorias-Departamento Virolog√≠a-INEI	Instituto Nacional Enfermedades Infecciosas C.G.Malbran	2021-08-02	Baumeister E. et al
Argentina/INEI109308/2021	EPI_ISL_5158760	Servicio Virosis Respiratorias-Departamento Virolog√≠a-INEI	Instituto Nacional Enfermedades Infecciosas C.G.Malbran	2021-07-30	Baumeister E. et al
Argentina/INEI109326/2021	EPI_ISL_5158770	Servicio Virosis Respiratorias-Departamento Virolog√≠a-INEI	Instituto Nacional Enfermedades Infecciosas C.G.Malbran	2021-08-05	Baumeister E. et al
Argentina/INEI109347/2021	EPI_ISL_5158781	Servicio Virosis Respiratorias-Departamento Virolog√≠a-INEI	Instituto Nacional Enfermedades Infecciosas C.G.Malbran	2021-08-05	Baumeister E. et al
Argentina/INEI109351/2021-07-29	EPI_ISL_5158788	Servicio Virosis Respiratorias-Departamento Virolog√≠a-INEI	Instituto Nacional Enfermedades Infecciosas C.G.Malbran	2021-07-29	Baumeister E. et al
Argentina/INEI109375/2021	EPI_ISL_5158803	Servicio Virosis Respiratorias-Departamento Virolog√≠a-INEI	Instituto Nacional Enfermedades Infecciosas C.G.Malbran	2021-08-08	Baumeister E. et al
Argentina/INEI109381/2021-08-04	EPI_ISL_5158808	Servicio Virosis Respiratorias-Departamento Virolog√≠a-INEI	Instituto Nacional Enfermedades Infecciosas C.G.Malbran	2021-08-04	Baumeister E. et al
Argentina/INEI109396/2021-07-14	EPI_ISL_5158821	Servicio Virosis Respiratorias-Departamento Virolog√≠a-INEI	Instituto Nacional Enfermedades Infecciosas C.G.Malbran	2021-07-14	Baumeister E. et al
Argentina/INEI109439/2021	EPI_ISL_5158848	Servicio Virosis Respiratorias-Departamento Virolog√≠a-INEI	Instituto Nacional Enfermedades Infecciosas C.G.Malbran	2021-08-08	Baumeister E. et al
Argentina/INEI109440/2021	EPI_ISL_5158849	Servicio Virosis Respiratorias-Departamento Virolog√≠a-INEI	Instituto Nacional Enfermedades Infecciosas C.G.Malbran	2021-08-06	Baumeister E. et al
Argentina/INEI109441/2021	EPI_ISL_5158850	Servicio Virosis Respiratorias-Departamento Virolog√≠a-INEI	Instituto Nacional Enfermedades Infecciosas C.G.Malbran	2021-08-07	Baumeister E. et al
Argentina/INEI109479/2021	EPI_ISL_5158878	Servicio Virosis Respiratorias-Departamento Virolog√≠a-INEI	Instituto Nacional Enfermedades Infecciosas C.G.Malbran	2021-08-08	Baumeister E. et al
Argentina/INEI109481/2021	EPI_ISL_5158879	Servicio Virosis Respiratorias-Departamento Virolog√≠a-INEI	Instituto Nacional Enfermedades Infecciosas C.G.Malbran	2021-08-08	Baumeister E. et al
Argentina/INEI109484/2021	EPI_ISL_5158881	Servicio Virosis Respiratorias-Departamento Virolog√≠a-INEI	Instituto Nacional Enfermedades Infecciosas C.G.Malbran	2021-08-09	Baumeister E. et al
Argentina/INEI109487/2021	EPI_ISL_5158882	Servicio Virosis Respiratorias-Departamento Virolog√≠a-INEI	Instituto Nacional Enfermedades Infecciosas C.G.Malbran	2021-08-07	Baumeister E. et al
Argentina/INEI109495/2021-08-02	EPI_ISL_5158889	Servicio Virosis Respiratorias-Departamento Virolog√≠a-INEI	Instituto Nacional Enfermedades Infecciosas C.G.Malbran	2021-08-02	Baumeister E. et al
Argentina/INEI109519/2021	EPI_ISL_5158901	Servicio Virosis Respiratorias-Departamento Virolog√≠a-INEI	Instituto Nacional Enfermedades Infecciosas C.G.Malbran	2021-08-10	Baumeister E. et al
Argentina/INEI109522/2021	EPI_ISL_5158902	Servicio Virosis Respiratorias-Departamento Virolog√≠a-INEI	Instituto Nacional Enfermedades Infecciosas C.G.Malbran	2021-08-09	Baumeister E. et al
Argentina/INEI109524/2021	EPI_ISL_5158904	Servicio Virosis Respiratorias-Departamento Virolog√≠a-INEI	Instituto Nacional Enfermedades Infecciosas C.G.Malbran	2021-08-09	Baumeister E. et al
Argentina/INEI109562/2021-08-02	EPI_ISL_5158920	Servicio Virosis Respiratorias-Departamento Virolog√≠a-INEI	Instituto Nacional Enfermedades Infecciosas C.G.Malbran	2021-08-02	Baumeister E. et al
Argentina/INEI109566/2021-08-04	EPI_ISL_5158923	Servicio Virosis Respiratorias-Departamento Virolog√≠a-INEI	Instituto Nacional Enfermedades Infecciosas C.G.Malbran	2021-08-04	Baumeister E. et al
Argentina/INEI109578/2021-08-02	EPI_ISL_5158935	Servicio Virosis Respiratorias-Departamento Virolog√≠a-INEI	Instituto Nacional Enfermedades Infecciosas C.G.Malbran	2021-08-02	Baumeister E. et al
Argentina/INEI109601/2021-07-19	EPI_ISL_5158954	Servicio Virosis Respiratorias-Departamento Virolog√≠a-INEI	Instituto Nacional Enfermedades Infecciosas C.G.Malbran	2021-07-19	Baumeister E. et al
Argentina/INEI109610/2021-08-09	EPI_ISL_5158959	Servicio Virosis Respiratorias-Departamento Virolog√≠a-INEI	Instituto Nacional Enfermedades Infecciosas C.G.Malbran	2021-08-09	Baumeister E. et al
Argentina/INEI109630/2021-08-03	EPI_ISL_5158980	Servicio Virosis Respiratorias-Departamento Virolog√≠a-INEI	Instituto Nacional Enfermedades Infecciosas C.G.Malbran	2021-08-03	Baumeister E. et al
Argentina/INEI109645/2021	EPI_ISL_6694408	Servicio Virosis Respiratorias-Departamento Virolog√≠a-INEI	Instituto Nacional Enfermedades Infecciosas C.G.Malbran	2021-08-12	Baumeister E. et al
Argentina/INEI109654/2021	EPI_ISL_5158983	Servicio Virosis Respiratorias-Departamento Virolog√≠a-INEI	Instituto Nacional Enfermedades Infecciosas C.G.Malbran	2021-08-12	Baumeister E. et al
Argentina/INEI109655/2021	EPI_ISL_5158984	Servicio Virosis Respiratorias-Departamento Virolog√≠a-INEI	Instituto Nacional Enfermedades Infecciosas C.G.Malbran	2021-08-12	Baumeister E. et al
Argentina/INEI109657/2021	EPI_ISL_5158986	Servicio Virosis Respiratorias-Departamento Virolog√≠a-INEI	Instituto Nacional Enfermedades Infecciosas C.G.Malbran	2021-08-12	Baumeister E. et al
Argentina/INEI109659/2021	EPI_ISL_5158988	Servicio Virosis Respiratorias-Departamento Virolog√≠a-INEI	Instituto Nacional Enfermedades Infecciosas C.G.Malbran	2021-08-11	Baumeister E. et al
Argentina/INEI109660/2021	EPI_ISL_5158989	Servicio Virosis Respiratorias-Departamento Virolog√≠a-INEI	Instituto Nacional Enfermedades Infecciosas C.G.Malbran	2021-08-13	Baumeister E. et al
Argentina/INEI109661/2021	EPI_ISL_5158990	Servicio Virosis Respiratorias-Departamento Virolog√≠a-INEI	Instituto Nacional Enfermedades Infecciosas C.G.Malbran	2021-08-12	Baumeister E. et al
Argentina/INEI109669/2021-08-10	EPI_ISL_5158993	Servicio Virosis Respiratorias-Departamento Virolog√≠a-INEI	Instituto Nacional Enfermedades Infecciosas C.G.Malbran	2021-08-10	Baumeister E. et al
Argentina/INEI109676/2021-08-03	EPI_ISL_5158999	Servicio Virosis Respiratorias-Departamento Virolog√≠a-INEI	Instituto Nacional Enfermedades Infecciosas C.G.Malbran	2021-08-03	Baumeister E. et al
Argentina/INEI109679/2021	EPI_ISL_5159001	Servicio Virosis Respiratorias-Departamento Virolog√≠a-INEI	Instituto Nacional Enfermedades Infecciosas C.G.Malbran	2021-08-12	Baumeister E. et al
Argentina/INEI109680/2021	EPI_ISL_5159002	Servicio Virosis Respiratorias-Departamento Virolog√≠a-INEI	Instituto Nacional Enfermedades Infecciosas C.G.Malbran	2021-08-12	Baumeister E. et al
Argentina/INEI109682/2021	EPI_ISL_5159003	Servicio Virosis Respiratorias-Departamento Virolog√≠a-INEI	Instituto Nacional Enfermedades Infecciosas C.G.Malbran	2021-08-13	Baumeister E. et al
Argentina/INEI109685/2021	EPI_ISL_5159005	Servicio Virosis Respiratorias-Departamento Virolog√≠a-INEI	Instituto Nacional Enfermedades Infecciosas C.G.Malbran	2021-08-14	Baumeister E. et al
Argentina/INEI109704/2021-08-02	EPI_ISL_5159021	Servicio Virosis Respiratorias-Departamento Virolog√≠a-INEI	Instituto Nacional Enfermedades Infecciosas C.G.Malbran	2021-08-02	Baumeister E. et al
Argentina/INEI109706/2021-07-28	EPI_ISL_5159023	Servicio Virosis Respiratorias-Departamento Virolog√≠a-INEI	Instituto Nacional Enfermedades Infecciosas C.G.Malbran	2021-07-28	Baumeister E. et al
Argentina/INEI109709/2021-07-21	EPI_ISL_5159024	Servicio Virosis Respiratorias-Departamento Virolog√≠a-INEI	Instituto Nacional Enfermedades Infecciosas C.G.Malbran	2021-07-21	Baumeister E. et al
Argentina/INEI109718/2021-08-06	EPI_ISL_5159030	Servicio Virosis Respiratorias-Departamento Virolog√≠a-INEI	Instituto Nacional Enfermedades Infecciosas C.G.Malbran	2021-08-06	Baumeister E. et al
Argentina/INEI109719/2021-08-09	EPI_ISL_5159031	Servicio Virosis Respiratorias-Departamento Virolog√≠a-INEI	Instituto Nacional Enfermedades Infecciosas C.G.Malbran	2021-08-09	Baumeister E. et al
Argentina/INEI109731/2021-08-03	EPI_ISL_5159038	Servicio Virosis Respiratorias-Departamento Virolog√≠a-INEI	Instituto Nacional Enfermedades Infecciosas C.G.Malbran	2021-08-03	Baumeister E. et al
Argentina/INEI109733/2021-07-27	EPI_ISL_5159039	Servicio Virosis Respiratorias-Departamento Virolog√≠a-INEI	Instituto Nacional Enfermedades Infecciosas C.G.Malbran	2021-07-27	Baumeister E. et al
Argentina/INEI109744/2021-07-17	EPI_ISL_5159044	Servicio Virosis Respiratorias-Departamento Virolog√≠a-INEI	Instituto Nacional Enfermedades Infecciosas C.G.Malbran	2021-07-17	Baumeister E. et al
Argentina/INEI109745/2021-08-04	EPI_ISL_5159045	Servicio Virosis Respiratorias-Departamento Virolog√≠a-INEI	Instituto Nacional Enfermedades Infecciosas C.G.Malbran	2021-08-04	Baumeister E. et al
Argentina/INEI109746/2021	EPI_ISL_5159046	Servicio Virosis Respiratorias-Departamento Virolog√≠a-INEI	Instituto Nacional Enfermedades Infecciosas C.G.Malbran	2021-07-27	Baumeister E. et al
Argentina/INEI109757/2021	EPI_ISL_5159049	Servicio Virosis Respiratorias-Departamento Virolog√≠a-INEI	Instituto Nacional Enfermedades Infecciosas C.G.Malbran	2021-08-17	Baumeister E. et al
Argentina/INEI109762/2021	EPI_ISL_5159051	Servicio Virosis Respiratorias-Departamento Virolog√≠a-INEI	Instituto Nacional Enfermedades Infecciosas C.G.Malbran	2021-08-13	Baumeister E. et al
Argentina/INEI109764/2021	EPI_ISL_5159053	Servicio Virosis Respiratorias-Departamento Virolog√≠a-INEI	Instituto Nacional Enfermedades Infecciosas C.G.Malbran	2021-08-12	Baumeister E. et al
Argentina/INEI109799/2021	EPI_ISL_5159058	Servicio Virosis Respiratorias-Departamento Virolog√≠a-INEI	Instituto Nacional Enfermedades Infecciosas C.G.Malbran	2021-08-17	Baumeister E. et al
Argentina/INEI109849/2021-08-04	EPI_ISL_5159074	Servicio Virosis Respiratorias-Departamento Virolog√≠a-INEI	Instituto Nacional Enfermedades Infecciosas C.G.Malbran	2021-08-04	Baumeister E. et al
Argentina/INEI109853/2021-08-06	EPI_ISL_5159077	Servicio Virosis Respiratorias-Departamento Virolog√≠a-INEI	Instituto Nacional Enfermedades Infecciosas C.G.Malbran	2021-08-06	Baumeister E. et al
Argentina/INEI109885/2021-08-11	EPI_ISL_5159100	Servicio Virosis Respiratorias-Departamento Virolog√≠a-INEI	Instituto Nacional Enfermedades Infecciosas C.G.Malbran	2021-08-11	Baumeister E. et al
Argentina/INEI109886/2021-08-12	EPI_ISL_5159101	Servicio Virosis Respiratorias-Departamento Virolog√≠a-INEI	Instituto Nacional Enfermedades Infecciosas C.G.Malbran	2021-08-12	Baumeister E. et al
Argentina/INEI109913/2021-08-11	EPI_ISL_5159104	Servicio Virosis Respiratorias-Departamento Virolog√≠a-INEI	Instituto Nacional Enfermedades Infecciosas C.G.Malbran	2021-08-11	Baumeister E. et al
Argentina/INEI109948/2021	EPI_ISL_5159110	Servicio Virosis Respiratorias-Departamento Virolog√≠a-INEI	Instituto Nacional Enfermedades Infecciosas C.G.Malbran	2021-08-14	Baumeister E. et al
Argentina/INEI109956/2021-07-28	EPI_ISL_5159111	Servicio Virosis Respiratorias-Departamento Virolog√≠a-INEI	Instituto Nacional Enfermedades Infecciosas C.G.Malbran	2021-07-28	Baumeister E. et al
Argentina/INEI109963/2021	EPI_ISL_6694485	Servicio Virosis Respiratorias-Departamento Virolog√≠a-INEI	Instituto Nacional Enfermedades Infecciosas C.G.Malbran	2021-08-05	Baumeister E. et al
Argentina/INEI109976/2021	EPI_ISL_5159113	Servicio Virosis Respiratorias-Departamento Virolog√≠a-INEI	Instituto Nacional Enfermedades Infecciosas C.G.Malbran	2021-08-21	Baumeister E. et al
Argentina/INEI109977/2021	EPI_ISL_5159114	Servicio Virosis Respiratorias-Departamento Virolog√≠a-INEI	Instituto Nacional Enfermedades Infecciosas C.G.Malbran	2021-08-20	Baumeister E. et al
Argentina/INEI109979/2021	EPI_ISL_5159115	Servicio Virosis Respiratorias-Departamento Virolog√≠a-INEI	Instituto Nacional Enfermedades Infecciosas C.G.Malbran	2021-08-22	Baumeister E. et al
Argentina/INEI109981/2021	EPI_ISL_5159117	Servicio Virosis Respiratorias-Departamento Virolog√≠a-INEI	Instituto Nacional Enfermedades Infecciosas C.G.Malbran	2021-08-22	Baumeister E. et al
Argentina/INEI109993/2021	EPI_ISL_5159120	Servicio Virosis Respiratorias-Departamento Virolog√≠a-INEI	Instituto Nacional Enfermedades Infecciosas C.G.Malbran	2021-08-18	Baumeister E. et al
Argentina/INEI109996/2021	EPI_ISL_5159122	Servicio Virosis Respiratorias-Departamento Virolog√≠a-INEI	Instituto Nacional Enfermedades Infecciosas C.G.Malbran	2021-08-19	Baumeister E. et al
Argentina/INEI110000/2021	EPI_ISL_5159126	Servicio Virosis Respiratorias-Departamento Virolog√≠a-INEI	Instituto Nacional Enfermedades Infecciosas C.G.Malbran	2021-08-21	Baumeister E. et al
Argentina/INEI110010/2021	EPI_ISL_5159136	Servicio Virosis Respiratorias-Departamento Virolog√≠a-INEI	Instituto Nacional Enfermedades Infecciosas C.G.Malbran	2021-08-20	Baumeister E. et al
Argentina/INEI110031/2021	EPI_ISL_5159143	Servicio Virosis Respiratorias-Departamento Virolog√≠a-INEI	Instituto Nacional Enfermedades Infecciosas C.G.Malbran	2021-08-24	Baumeister E. et al
Argentina/INEI110061/2021	EPI_ISL_5159145	Servicio Virosis Respiratorias-Departamento Virolog√≠a-INEI	Instituto Nacional Enfermedades Infecciosas C.G.Malbran	2021-08-23	Baumeister E. et al
Argentina/INEI110125/2021	EPI_ISL_6694559	Servicio Virosis Respiratorias-Departamento Virolog√≠a-INEI	Instituto Nacional Enfermedades Infecciosas C.G.Malbran	2021-08-25	Baumeister E. et al
Argentina/INEI110155/2021	EPI_ISL_7751232	Servicio Virosis Respiratorias-Departamento Virologia-INEI	Instituto Nacional Enfermedades Infecciosas C.G.Malbran	2021-08-26	Baumeister E. et al
Argentina/INEI110232/2021	EPI_ISL_5159162	Servicio Virosis Respiratorias-Departamento Virolog√≠a-INEI	Instituto Nacional Enfermedades Infecciosas C.G.Malbran	2021-08-28	Baumeister E. et al
Argentina/INEI110233/2021	EPI_ISL_5159167	Servicio Virosis Respiratorias-Departamento Virolog√≠a-INEI	Instituto Nacional Enfermedades Infecciosas C.G.Malbran	2021-08-25	Baumeister E. et al
Argentina/INEI110234/2021	EPI_ISL_5159168	Servicio Virosis Respiratorias-Departamento Virolog√≠a-INEI	Instituto Nacional Enfermedades Infecciosas C.G.Malbran	2021-08-26	Baumeister E. et al
Argentina/INEI110249/2021	EPI_ISL_5159181	Servicio Virosis Respiratorias-Departamento Virolog√≠a-INEI	Instituto Nacional Enfermedades Infecciosas C.G.Malbran	2021-08-28	Baumeister E. et al
Argentina/INEI110311/2021	EPI_ISL_5159192	Servicio Virosis Respiratorias-Departamento Virolog√≠a-INEI	Instituto Nacional Enfermedades Infecciosas C.G.Malbran	2021-08-24	Baumeister E. et al
Argentina/INEI110352/2021-08-26	EPI_ISL_5159194	Servicio Virosis Respiratorias-Departamento Virolog√≠a-INEI	Instituto Nacional Enfermedades Infecciosas C.G.Malbran	2021-08-26	Baumeister E. et al
Argentina/INEI110375/2021	EPI_ISL_5159195	Servicio Virosis Respiratorias-Departamento Virolog√≠a-INEI	Instituto Nacional Enfermedades Infecciosas C.G.Malbran	2021-08-28	Baumeister E. et al
Argentina/INEI110433/2021	EPI_ISL_6694701	Servicio Virosis Respiratorias-Departamento Virolog√≠a-INEI	Instituto Nacional Enfermedades Infecciosas C.G.Malbran	2021-08-30	Baumeister E. et al
Argentina/INEI110441/2021-08-25	EPI_ISL_5159199	Servicio Virosis Respiratorias-Departamento Virolog√≠a-INEI	Instituto Nacional Enfermedades Infecciosas C.G.Malbran	2021-08-25	Baumeister E. et al
Argentina/INEI110468/2021-08-22	EPI_ISL_5159220	Servicio Virosis Respiratorias-Departamento Virolog√≠a-INEI	Instituto Nacional Enfermedades Infecciosas C.G.Malbran	2021-08-22	Baumeister E. et al
Argentina/INEI110470/2021-08-25	EPI_ISL_5159221	Servicio Virosis Respiratorias-Departamento Virolog√≠a-INEI	Instituto Nacional Enfermedades Infecciosas C.G.Malbran	2021-08-25	Baumeister E. et al
Argentina/INEI110472/2021-08-27	EPI_ISL_5159223	Servicio Virosis Respiratorias-Departamento Virolog√≠a-INEI	Instituto Nacional Enfermedades Infecciosas C.G.Malbran	2021-08-27	Baumeister E. et al
Argentina/INEI110473/2021	EPI_ISL_6694709	Servicio Virosis Respiratorias-Departamento Virolog√≠a-INEI	Instituto Nacional Enfermedades Infecciosas C.G.Malbran	2021-09-01	Baumeister E. et al
Argentina/INEI110477/2021	EPI_ISL_6694712	Servicio Virosis Respiratorias-Departamento Virolog√≠a-INEI	Instituto Nacional Enfermedades Infecciosas C.G.Malbran	2021-08-30	Baumeister E. et al
Argentina/INEI110485/2021-08-26	EPI_ISL_5159225	Servicio Virosis Respiratorias-Departamento Virolog√≠a-INEI	Instituto Nacional Enfermedades Infecciosas C.G.Malbran	2021-08-26	Baumeister E. et al
Argentina/INEI110489/2021-07-28	EPI_ISL_5159227	Servicio Virosis Respiratorias-Departamento Virolog√≠a-INEI	Instituto Nacional Enfermedades Infecciosas C.G.Malbran	2021-07-28	Baumeister E. et al
Argentina/INEI110514/2021	EPI_ISL_5159240	Servicio Virosis Respiratorias-Departamento Virolog√≠a-INEI	Instituto Nacional Enfermedades Infecciosas C.G.Malbran	2021-09-03	Baumeister E. et al
Argentina/INEI110546/2021	EPI_ISL_5159249	Servicio Virosis Respiratorias-Departamento Virolog√≠a-INEI	Instituto Nacional Enfermedades Infecciosas C.G.Malbran	2021-08-31	Baumeister E. et al
Argentina/INEI110549/2021	EPI_ISL_5159251	Servicio Virosis Respiratorias-Departamento Virolog√≠a-INEI	Instituto Nacional Enfermedades Infecciosas C.G.Malbran	2021-09-01	Baumeister E. et al
Argentina/INEI110560/2021	EPI_ISL_5159256	Servicio Virosis Respiratorias-Departamento Virolog√≠a-INEI	Instituto Nacional Enfermedades Infecciosas C.G.Malbran	2021-09-03	Baumeister E. et al
Argentina/INEI110561/2021	EPI_ISL_5159257	Servicio Virosis Respiratorias-Departamento Virolog√≠a-INEI	Instituto Nacional Enfermedades Infecciosas C.G.Malbran	2021-09-03	Baumeister E. et al
Argentina/INEI110564/2021-09-04	EPI_ISL_5159260	Servicio Virosis Respiratorias-Departamento Virolog√≠a-INEI	Instituto Nacional Enfermedades Infecciosas C.G.Malbran	2021-09-04	Baumeister E. et al
Argentina/INEI110568/2021	EPI_ISL_5159262	Servicio Virosis Respiratorias-Departamento Virolog√≠a-INEI	Instituto Nacional Enfermedades Infecciosas C.G.Malbran	2021-09-04	Baumeister E. et al
Argentina/INEI110570/2021	EPI_ISL_5159264	Servicio Virosis Respiratorias-Departamento Virolog√≠a-INEI	Instituto Nacional Enfermedades Infecciosas C.G.Malbran	2021-09-03	Baumeister E. et al
Argentina/INEI110576/2021-09-04	EPI_ISL_5159268	Servicio Virosis Respiratorias-Departamento Virolog√≠a-INEI	Instituto Nacional Enfermedades Infecciosas C.G.Malbran	2021-09-04	Baumeister E. et al
Argentina/INEI110578/2021-09-04	EPI_ISL_5159269	Servicio Virosis Respiratorias-Departamento Virolog√≠a-INEI	Instituto Nacional Enfermedades Infecciosas C.G.Malbran	2021-09-04	Baumeister E. et al
Argentina/INEI110630/2021	EPI_ISL_6694729	Servicio Virosis Respiratorias-Departamento Virolog√≠a-INEI	Instituto Nacional Enfermedades Infecciosas C.G.Malbran	2021-09-07	Baumeister E. et al
Argentina/INEI110655/2021	EPI_ISL_5655921	Servicio Virosis Respiratorias-Departamento Virolog√≠a-INEI	Instituto Nacional Enfermedades Infecciosas C.G.Malbran	2021-09-07	Baumeister E. et al
Argentina/INEI110689/2021	EPI_ISL_5655922	Servicio Virosis Respiratorias-Departamento Virolog√≠a-INEI	Instituto Nacional Enfermedades Infecciosas C.G.Malbran	2021-09-04	Baumeister E. et al
Argentina/INEI110712/2021-08-30	EPI_ISL_5159289	Servicio Virosis Respiratorias-Departamento Virolog√≠a-INEI	Instituto Nacional Enfermedades Infecciosas C.G.Malbran	2021-08-30	Baumeister E. et al
Argentina/INEI110719/2021-09-06	EPI_ISL_5159291	Servicio Virosis Respiratorias-Departamento Virolog√≠a-INEI	Instituto Nacional Enfermedades Infecciosas C.G.Malbran	2021-09-06	Baumeister E. et al
Argentina/INEI110765/2021	EPI_ISL_5159294	Servicio Virosis Respiratorias-Departamento Virolog√≠a-INEI	Instituto Nacional Enfermedades Infecciosas C.G.Malbran	2021-09-05	Baumeister E. et al
Argentina/INEI110766/2021	EPI_ISL_5159295	Servicio Virosis Respiratorias-Departamento Virolog√≠a-INEI	Instituto Nacional Enfermedades Infecciosas C.G.Malbran	2021-09-05	Baumeister E. et al
Argentina/INEI110801/2021-09-01	EPI_ISL_5159300	Servicio Virosis Respiratorias-Departamento Virolog√≠a-INEI	Instituto Nacional Enfermedades Infecciosas C.G.Malbran	2021-09-01	Baumeister E. et al
Argentina/INEI110814/2021	EPI_ISL_5159305	Servicio Virosis Respiratorias-Departamento Virolog√≠a-INEI	Instituto Nacional Enfermedades Infecciosas C.G.Malbran	2021-09-05	Baumeister E. et al
Argentina/INEI110819/2021	EPI_ISL_5159307	Servicio Virosis Respiratorias-Departamento Virolog√≠a-INEI	Instituto Nacional Enfermedades Infecciosas C.G.Malbran	2021-09-12	Baumeister E. et al
Argentina/INEI110826/2021	EPI_ISL_5159311	Servicio Virosis Respiratorias-Departamento Virolog√≠a-INEI	Instituto Nacional Enfermedades Infecciosas C.G.Malbran	2021-09-10	Baumeister E. et al
Argentina/INEI110873/2021-09-16	EPI_ISL_5159316	Servicio Virosis Respiratorias-Departamento Virolog√≠a-INEI	Instituto Nacional Enfermedades Infecciosas C.G.Malbran	2021-09-16	Baumeister E. et al
Argentina/INEI110875/2021-09-05	EPI_ISL_5159317	Servicio Virosis Respiratorias-Departamento Virolog√≠a-INEI	Instituto Nacional Enfermedades Infecciosas C.G.Malbran	2021-09-05	Baumeister E. et al
Argentina/INEI110882/2021	EPI_ISL_5159320	Servicio Virosis Respiratorias-Departamento Virolog√≠a-INEI	Instituto Nacional Enfermedades Infecciosas C.G.Malbran	2021-08-30	Baumeister E. et al
Argentina/INEI110925/2021	EPI_ISL_5655925	Servicio Virosis Respiratorias-Departamento Virolog√≠a-INEI	Instituto Nacional Enfermedades Infecciosas C.G.Malbran	2021-08-23	Baumeister E. et al
Argentina/INEI110946/2021	EPI_ISL_5655931	Servicio Virosis Respiratorias-Departamento Virolog√≠a-INEI	Instituto Nacional Enfermedades Infecciosas C.G.Malbran	2021-09-13	Baumeister E. et al
Argentina/INEI110947/2021	EPI_ISL_5655932	Servicio Virosis Respiratorias-Departamento Virolog√≠a-INEI	Instituto Nacional Enfermedades Infecciosas C.G.Malbran	2021-09-13	Baumeister E. et al
Argentina/INEI110954/2021	EPI_ISL_5655934	Servicio Virosis Respiratorias-Departamento Virolog√≠a-INEI	Instituto Nacional Enfermedades Infecciosas C.G.Malbran	2021-09-14	Baumeister E. et al
Argentina/INEI110973/2021	EPI_ISL_5655935	Servicio Virosis Respiratorias-Departamento Virolog√≠a-INEI	Instituto Nacional Enfermedades Infecciosas C.G.Malbran	2021-09-15	Baumeister E. et al
Argentina/INEI110976/2021	EPI_ISL_5655936	Servicio Virosis Respiratorias-Departamento Virolog√≠a-INEI	Instituto Nacional Enfermedades Infecciosas C.G.Malbran	2021-09-17	Baumeister E. et al
Argentina/INEI110977/2021	EPI_ISL_5655937	Servicio Virosis Respiratorias-Departamento Virolog√≠a-INEI	Instituto Nacional Enfermedades Infecciosas C.G.Malbran	2021-09-15	Baumeister E. et al
Argentina/INEI111096/2021	EPI_ISL_6694791	Servicio Virosis Respiratorias-Departamento Virolog√≠a-INEI	Instituto Nacional Enfermedades Infecciosas C.G.Malbran	2021-09-18	Baumeister E. et al
Argentina/INEI111097/2021	EPI_ISL_6694792	Servicio Virosis Respiratorias-Departamento Virolog√≠a-INEI	Instituto Nacional Enfermedades Infecciosas C.G.Malbran	2021-09-19	Baumeister E. et al
Argentina/INEI111103/2021	EPI_ISL_6694795	Servicio Virosis Respiratorias-Departamento Virolog√≠a-INEI	Instituto Nacional Enfermedades Infecciosas C.G.Malbran	2021-09-16	Baumeister E. et al
Argentina/INEI111106/2021	EPI_ISL_7751249	Servicio Virosis Respiratorias-Departamento Virologia-INEI	Instituto Nacional Enfermedades Infecciosas C.G.Malbran	2021-09-17	Baumeister E. et al
Argentina/INEI111116/2021	EPI_ISL_6694801	Servicio Virosis Respiratorias-Departamento Virolog√≠a-INEI	Instituto Nacional Enfermedades Infecciosas C.G.Malbran	2021-09-17	Baumeister E. et al
Argentina/INEI111137/2021	EPI_ISL_6694814	Servicio Virosis Respiratorias-Departamento Virolog√≠a-INEI	Instituto Nacional Enfermedades Infecciosas C.G.Malbran	2021-09-16	Baumeister E. et al
Argentina/INEI111192/2021	EPI_ISL_6694856	Servicio Virosis Respiratorias-Departamento Virolog√≠a-INEI	Instituto Nacional Enfermedades Infecciosas C.G.Malbran	2021-09-17	Baumeister E. et al
Argentina/INEI111237/2021	EPI_ISL_6694886	Servicio Virosis Respiratorias-Departamento Virolog√≠a-INEI	Instituto Nacional Enfermedades Infecciosas C.G.Malbran	2021-08-24	Baumeister E. et al
Argentina/INEI111241/2021	EPI_ISL_6694890	Servicio Virosis Respiratorias-Departamento Virolog√≠a-INEI	Instituto Nacional Enfermedades Infecciosas C.G.Malbran	2021-08-30	Baumeister E. et al
Argentina/INEI111340/2021	EPI_ISL_6694965	Servicio Virosis Respiratorias-Departamento Virolog√≠a-INEI	Instituto Nacional Enfermedades Infecciosas C.G.Malbran	2021-09-26	Baumeister E. et al
Argentina/INEI111344/2021	EPI_ISL_6694969	Servicio Virosis Respiratorias-Departamento Virolog√≠a-INEI	Instituto Nacional Enfermedades Infecciosas C.G.Malbran	2021-09-25	Baumeister E. et al
Argentina/INEI111345/2021	EPI_ISL_6694970	Servicio Virosis Respiratorias-Departamento Virolog√≠a-INEI	Instituto Nacional Enfermedades Infecciosas C.G.Malbran	2021-09-26	Baumeister E. et al
Argentina/INEI111346/2021	EPI_ISL_6694971	Servicio Virosis Respiratorias-Departamento Virolog√≠a-INEI	Instituto Nacional Enfermedades Infecciosas C.G.Malbran	2021-09-25	Baumeister E. et al
Argentina/INEI111349/2021	EPI_ISL_6694974	Servicio Virosis Respiratorias-Departamento Virolog√≠a-INEI	Instituto Nacional Enfermedades Infecciosas C.G.Malbran	2021-09-26	Baumeister E. et al
Argentina/INEI111354/2021	EPI_ISL_6694977	Servicio Virosis Respiratorias-Departamento Virolog√≠a-INEI	Instituto Nacional Enfermedades Infecciosas C.G.Malbran	2021-09-21	Baumeister E. et al
Argentina/INEI111355/2021	EPI_ISL_6694978	Servicio Virosis Respiratorias-Departamento Virolog√≠a-INEI	Instituto Nacional Enfermedades Infecciosas C.G.Malbran	2021-09-21	Baumeister E. et al
Argentina/INEI111370/2021	EPI_ISL_6694987	Servicio Virosis Respiratorias-Departamento Virolog√≠a-INEI	Instituto Nacional Enfermedades Infecciosas C.G.Malbran	2021-09-24	Baumeister E. et al
Argentina/INEI111371/2021	EPI_ISL_6694988	Servicio Virosis Respiratorias-Departamento Virolog√≠a-INEI	Instituto Nacional Enfermedades Infecciosas C.G.Malbran	2021-09-23	Baumeister E. et al
Argentina/INEI111375/2021	EPI_ISL_6694992	Servicio Virosis Respiratorias-Departamento Virolog√≠a-INEI	Instituto Nacional Enfermedades Infecciosas C.G.Malbran	2021-09-05	Baumeister E. et al
Argentina/INEI111378/2021	EPI_ISL_6694994	Servicio Virosis Respiratorias-Departamento Virolog√≠a-INEI	Instituto Nacional Enfermedades Infecciosas C.G.Malbran	2021-09-08	Baumeister E. et al
Argentina/INEI111379/2021	EPI_ISL_6694995	Servicio Virosis Respiratorias-Departamento Virolog√≠a-INEI	Instituto Nacional Enfermedades Infecciosas C.G.Malbran	2021-09-08	Baumeister E. et al
Argentina/INEI111392/2021	EPI_ISL_6695000	Servicio Virosis Respiratorias-Departamento Virolog√≠a-INEI	Instituto Nacional Enfermedades Infecciosas C.G.Malbran	2021-09-20	Baumeister E. et al
Argentina/INEI111398/2021	EPI_ISL_6695005	Servicio Virosis Respiratorias-Departamento Virolog√≠a-INEI	Instituto Nacional Enfermedades Infecciosas C.G.Malbran	2021-09-24	Baumeister E. et al
Argentina/INEI111407/2021	EPI_ISL_6695012	Servicio Virosis Respiratorias-Departamento Virolog√≠a-INEI	Instituto Nacional Enfermedades Infecciosas C.G.Malbran	2021-09-21	Baumeister E. et al
Argentina/INEI111418/2021	EPI_ISL_6695020	Servicio Virosis Respiratorias-Departamento Virolog√≠a-INEI	Instituto Nacional Enfermedades Infecciosas C.G.Malbran	2021-08-30	Baumeister E. et al
Argentina/INEI111419/2021	EPI_ISL_6695021	Servicio Virosis Respiratorias-Departamento Virolog√≠a-INEI	Instituto Nacional Enfermedades Infecciosas C.G.Malbran	2021-09-01	Baumeister E. et al
Argentina/INEI111423/2021	EPI_ISL_6695025	Servicio Virosis Respiratorias-Departamento Virolog√≠a-INEI	Instituto Nacional Enfermedades Infecciosas C.G.Malbran	2021-09-14	Baumeister E. et al
Argentina/INEI111424/2021	EPI_ISL_6695026	Servicio Virosis Respiratorias-Departamento Virolog√≠a-INEI	Instituto Nacional Enfermedades Infecciosas C.G.Malbran	2021-09-17	Baumeister E. et al
Argentina/INEI111443/2021	EPI_ISL_7751265	Servicio Virosis Respiratorias-Departamento Virologia-INEI	Instituto Nacional Enfermedades Infecciosas C.G.Malbran	2021-09-28	Baumeister E. et al
Argentina/INEI111447/2021	EPI_ISL_6695040	Servicio Virosis Respiratorias-Departamento Virolog√≠a-INEI	Instituto Nacional Enfermedades Infecciosas C.G.Malbran	2021-09-24	Baumeister E. et al
Argentina/INEI111448/2021	EPI_ISL_6695041	Servicio Virosis Respiratorias-Departamento Virolog√≠a-INEI	Instituto Nacional Enfermedades Infecciosas C.G.Malbran	2021-09-24	Baumeister E. et al
Argentina/INEI111458/2021	EPI_ISL_6695050	Servicio Virosis Respiratorias-Departamento Virolog√≠a-INEI	Instituto Nacional Enfermedades Infecciosas C.G.Malbran	2021-09-18	Baumeister E. et al
Argentina/INEI111510/2021	EPI_ISL_6695083	Servicio Virosis Respiratorias-Departamento Virolog√≠a-INEI	Instituto Nacional Enfermedades Infecciosas C.G.Malbran	2021-09-29	Baumeister E. et al
Argentina/INEI111511/2021	EPI_ISL_6695084	Servicio Virosis Respiratorias-Departamento Virolog√≠a-INEI	Instituto Nacional Enfermedades Infecciosas C.G.Malbran	2021-09-30	Baumeister E. et al
Argentina/INEI111578/2021	EPI_ISL_6695107	Servicio Virosis Respiratorias-Departamento Virolog√≠a-INEI	Instituto Nacional Enfermedades Infecciosas C.G.Malbran	2021-09-28	Baumeister E. et al
Argentina/INEI111589/2021	EPI_ISL_6695114	Servicio Virosis Respiratorias-Departamento Virolog√≠a-INEI	Instituto Nacional Enfermedades Infecciosas C.G.Malbran	2021-10-01	Baumeister E. et al
Argentina/INEI111679/2021	EPI_ISL_6695146	Servicio Virosis Respiratorias-Departamento Virolog√≠a-INEI	Instituto Nacional Enfermedades Infecciosas C.G.Malbran	2021-09-30	Baumeister E. et al
Argentina/INEI112108/2021	EPI_ISL_6695297	Servicio Virosis Respiratorias-Departamento Virolog√≠a-INEI	Instituto Nacional Enfermedades Infecciosas C.G.Malbran	2021-10-20	Baumeister E. et al
Argentina/INEI112114/2021	EPI_ISL_6695301	Servicio Virosis Respiratorias-Departamento Virolog√≠a-INEI	Instituto Nacional Enfermedades Infecciosas C.G.Malbran	2021-10-21	Baumeister E. et al
Argentina/INEI112124/2021	EPI_ISL_6695309	Servicio Virosis Respiratorias-Departamento Virolog√≠a-INEI	Instituto Nacional Enfermedades Infecciosas C.G.Malbran	2021-10-18	Baumeister E. et al
Argentina/INEI112195/2021	EPI_ISL_7751610	Servicio Virosis Respiratorias-Departamento Virologia-INEI	Instituto Nacional Enfermedades Infecciosas C.G.Malbran	2021-09-20	Baumeister E. et al
Argentina/INEI112263/2021	EPI_ISL_7751712	Servicio Virosis Respiratorias-Departamento Virologia-INEI	Instituto Nacional Enfermedades Infecciosas C.G.Malbran	2021-10-22	Baumeister E. et al
Argentina/INEI112317/2021	EPI_ISL_7751827	Servicio Virosis Respiratorias-Departamento Virologia-INEI	Instituto Nacional Enfermedades Infecciosas C.G.Malbran	2021-10-22	Baumeister E. et al
Argentina/INEI112328/2021	EPI_ISL_7751850	Servicio Virosis Respiratorias-Departamento Virologia-INEI	Instituto Nacional Enfermedades Infecciosas C.G.Malbran	2021-10-18	Baumeister E. et al
Argentina/INEI112386/2021	EPI_ISL_7751972	Servicio Virosis Respiratorias-Departamento Virologia-INEI	Instituto Nacional Enfermedades Infecciosas C.G.Malbran	2021-10-23	Baumeister E. et al
Argentina/INEI112388/2021	EPI_ISL_7751978	Servicio Virosis Respiratorias-Departamento Virologia-INEI	Instituto Nacional Enfermedades Infecciosas C.G.Malbran	2021-10-24	Baumeister E. et al
Argentina/INEI112414/2021	EPI_ISL_7752047	Servicio Virosis Respiratorias-Departamento Virologia-INEI	Instituto Nacional Enfermedades Infecciosas C.G.Malbran	2021-10-21	Baumeister E. et al
Argentina/INEI112420/2021	EPI_ISL_7752060	Servicio Virosis Respiratorias-Departamento Virologia-INEI	Instituto Nacional Enfermedades Infecciosas C.G.Malbran	2021-10-27	Baumeister E. et al
Argentina/INEI112430/2021	EPI_ISL_7752070	Servicio Virosis Respiratorias-Departamento Virologia-INEI	Instituto Nacional Enfermedades Infecciosas C.G.Malbran	2021-10-28	Baumeister E. et al
Argentina/INEI112432/2021	EPI_ISL_7752073	Servicio Virosis Respiratorias-Departamento Virologia-INEI	Instituto Nacional Enfermedades Infecciosas C.G.Malbran	2021-10-22	Baumeister E. et al
Argentina/INEI112442/2021	EPI_ISL_7752094	Servicio Virosis Respiratorias-Departamento Virologia-INEI	Instituto Nacional Enfermedades Infecciosas C.G.Malbran	2021-10-20	Baumeister E. et al
Argentina/INEI112443/2021	EPI_ISL_7752095	Servicio Virosis Respiratorias-Departamento Virologia-INEI	Instituto Nacional Enfermedades Infecciosas C.G.Malbran	2021-10-24	Baumeister E. et al
Argentina/INEI112462/2021	EPI_ISL_7752129	Servicio Virosis Respiratorias-Departamento Virologia-INEI	Instituto Nacional Enfermedades Infecciosas C.G.Malbran	2021-09-27	Baumeister E. et al
Argentina/INEI112475/2021	EPI_ISL_7752144	Servicio Virosis Respiratorias-Departamento Virologia-INEI	Instituto Nacional Enfermedades Infecciosas C.G.Malbran	2021-10-27	Baumeister E. et al
Argentina/INEI112510/2021	EPI_ISL_7752230	Servicio Virosis Respiratorias-Departamento Virologia-INEI	Instituto Nacional Enfermedades Infecciosas C.G.Malbran	2021-10-22	Baumeister E. et al
Argentina/INEI112518/2021	EPI_ISL_7752251	Servicio Virosis Respiratorias-Departamento Virologia-INEI	Instituto Nacional Enfermedades Infecciosas C.G.Malbran	2021-10-23	Baumeister E. et al
Argentina/INEI112522/2021	EPI_ISL_7752260	Servicio Virosis Respiratorias-Departamento Virologia-INEI	Instituto Nacional Enfermedades Infecciosas C.G.Malbran	2021-10-25	Baumeister E. et al
Argentina/INEI112545/2021	EPI_ISL_7752299	Servicio Virosis Respiratorias-Departamento Virologia-INEI	Instituto Nacional Enfermedades Infecciosas C.G.Malbran	2021-10-29	Baumeister E. et al
Argentina/INEI112565/2021	EPI_ISL_7752316	Servicio Virosis Respiratorias-Departamento Virologia-INEI	Instituto Nacional Enfermedades Infecciosas C.G.Malbran	2021-10-23	Baumeister E. et al
Argentina/INEI112577/2021	EPI_ISL_7752347	Servicio Virosis Respiratorias-Departamento Virologia-INEI	Instituto Nacional Enfermedades Infecciosas C.G.Malbran	2021-10-27	Baumeister E. et al
Argentina/INEI112584/2021	EPI_ISL_7752360	Servicio Virosis Respiratorias-Departamento Virologia-INEI	Instituto Nacional Enfermedades Infecciosas C.G.Malbran	2021-10-25	Baumeister E. et al
Argentina/INEI112587/2021	EPI_ISL_7752370	Servicio Virosis Respiratorias-Departamento Virologia-INEI	Instituto Nacional Enfermedades Infecciosas C.G.Malbran	2021-10-25	Baumeister E. et al
Argentina/INEI112590/2021	EPI_ISL_7752376	Servicio Virosis Respiratorias-Departamento Virologia-INEI	Instituto Nacional Enfermedades Infecciosas C.G.Malbran	2021-10-26	Baumeister E. et al
Argentina/INEI112597/2021	EPI_ISL_7752392	Servicio Virosis Respiratorias-Departamento Virologia-INEI	Instituto Nacional Enfermedades Infecciosas C.G.Malbran	2021-10-27	Baumeister E. et al
Argentina/INEI112599/2021	EPI_ISL_7752399	Servicio Virosis Respiratorias-Departamento Virologia-INEI	Instituto Nacional Enfermedades Infecciosas C.G.Malbran	2021-10-27	Baumeister E. et al
Argentina/INEI112616/2021	EPI_ISL_7752433	Servicio Virosis Respiratorias-Departamento Virologia-INEI	Instituto Nacional Enfermedades Infecciosas C.G.Malbran	2021-10-27	Baumeister E. et al
Argentina/INEI112630/2021	EPI_ISL_7752449	Servicio Virosis Respiratorias-Departamento Virologia-INEI	Instituto Nacional Enfermedades Infecciosas C.G.Malbran	2021-10-29	Baumeister E. et al
Argentina/INEI112651/2021	EPI_ISL_7752495	Servicio Virosis Respiratorias-Departamento Virologia-INEI	Instituto Nacional Enfermedades Infecciosas C.G.Malbran	2021-11-01	Baumeister E. et al
Argentina/INEI112710/2021	EPI_ISL_7752638	Servicio Virosis Respiratorias-Departamento Virologia-INEI	Instituto Nacional Enfermedades Infecciosas C.G.Malbran	2021-10-17	Baumeister E. et al
Argentina/INEI112744/2021	EPI_ISL_7752725	Servicio Virosis Respiratorias-Departamento Virologia-INEI	Instituto Nacional Enfermedades Infecciosas C.G.Malbran	2021-10-21	Baumeister E. et al
Argentina/INEI112757/2021	EPI_ISL_7752759	Servicio Virosis Respiratorias-Departamento Virologia-INEI	Instituto Nacional Enfermedades Infecciosas C.G.Malbran	2021-10-22	Baumeister E. et al
Argentina/INEI112761/2021	EPI_ISL_7752772	Servicio Virosis Respiratorias-Departamento Virologia-INEI	Instituto Nacional Enfermedades Infecciosas C.G.Malbran	2021-09-28	Baumeister E. et al
Argentina/INEI112884/2021	EPI_ISL_7752855	Servicio Virosis Respiratorias-Departamento Virologia-INEI	Instituto Nacional Enfermedades Infecciosas C.G.Malbran	2021-10-25	Baumeister E. et al
Argentina/INEI112889/2021	EPI_ISL_7752862	Servicio Virosis Respiratorias-Departamento Virologia-INEI	Instituto Nacional Enfermedades Infecciosas C.G.Malbran	2021-10-24	Baumeister E. et al
Argentina/INEI112952/2021	EPI_ISL_7752932	Servicio Virosis Respiratorias-Departamento Virologia-INEI	Instituto Nacional Enfermedades Infecciosas C.G.Malbran	2021-11-01	Baumeister E. et al
Argentina/INEI112978/2021	EPI_ISL_7752990	Servicio Virosis Respiratorias-Departamento Virologia-INEI	Instituto Nacional Enfermedades Infecciosas C.G.Malbran	2021-10-19	Baumeister E. et al
Argentina/INEI113033/2021	EPI_ISL_7753098	Servicio Virosis Respiratorias-Departamento Virologia-INEI	Instituto Nacional Enfermedades Infecciosas C.G.Malbran	2021-11-02	Baumeister E. et al
Argentina/INEI113045/2021	EPI_ISL_7753132	Servicio Virosis Respiratorias-Departamento Virologia-INEI	Instituto Nacional Enfermedades Infecciosas C.G.Malbran	2021-11-01	Baumeister E. et al
Argentina/INEI113115/2021	EPI_ISL_7753287	Servicio Virosis Respiratorias-Departamento Virologia-INEI	Instituto Nacional Enfermedades Infecciosas C.G.Malbran	2021-11-05	Baumeister E. et al
Argentina/INEI113116/2021	EPI_ISL_7753292	Servicio Virosis Respiratorias-Departamento Virologia-INEI	Instituto Nacional Enfermedades Infecciosas C.G.Malbran	2021-11-05	Baumeister E. et al
Argentina/INEI113125/2021	EPI_ISL_7753307	Servicio Virosis Respiratorias-Departamento Virologia-INEI	Instituto Nacional Enfermedades Infecciosas C.G.Malbran	2021-11-05	Baumeister E. et al
Argentina/INEI113145/2021	EPI_ISL_7753355	Servicio Virosis Respiratorias-Departamento Virologia-INEI	Instituto Nacional Enfermedades Infecciosas C.G.Malbran	2021-10-31	Baumeister E. et al
Argentina/INEI113151/2021	EPI_ISL_7753373	Servicio Virosis Respiratorias-Departamento Virologia-INEI	Instituto Nacional Enfermedades Infecciosas C.G.Malbran	2021-11-09	Baumeister E. et al
Argentina/INEI113157/2021	EPI_ISL_7753383	Servicio Virosis Respiratorias-Departamento Virologia-INEI	Instituto Nacional Enfermedades Infecciosas C.G.Malbran	2021-11-04	Baumeister E. et al
Argentina/INEI113192/2021	EPI_ISL_7753480	Servicio Virosis Respiratorias-Departamento Virologia-INEI	Instituto Nacional Enfermedades Infecciosas C.G.Malbran	2021-10-29	Baumeister E. et al
Argentina/INEI113211/2021	EPI_ISL_7753528	Servicio Virosis Respiratorias-Departamento Virologia-INEI	Instituto Nacional Enfermedades Infecciosas C.G.Malbran	2021-11-04	Baumeister E. et al
Argentina/INEI113215/2021	EPI_ISL_7753541	Servicio Virosis Respiratorias-Departamento Virologia-INEI	Instituto Nacional Enfermedades Infecciosas C.G.Malbran	2021-11-01	Baumeister E. et al
Argentina/INEI113219/2021	EPI_ISL_7753554	Servicio Virosis Respiratorias-Departamento Virologia-INEI	Instituto Nacional Enfermedades Infecciosas C.G.Malbran	2021-11-02	Baumeister E. et al
Argentina/INEI113220/2021	EPI_ISL_7753557	Servicio Virosis Respiratorias-Departamento Virologia-INEI	Instituto Nacional Enfermedades Infecciosas C.G.Malbran	2021-11-02	Baumeister E. et al
Argentina/INEI113236/2021	EPI_ISL_7753598	Servicio Virosis Respiratorias-Departamento Virologia-INEI	Instituto Nacional Enfermedades Infecciosas C.G.Malbran	2021-11-03	Baumeister E. et al
Argentina/INEI113268/2021	EPI_ISL_7753690	Servicio Virosis Respiratorias-Departamento Virologia-INEI	Instituto Nacional Enfermedades Infecciosas C.G.Malbran	2021-11-01	Baumeister E. et al
Argentina/INEI113272/2021	EPI_ISL_7753703	Servicio Virosis Respiratorias-Departamento Virologia-INEI	Instituto Nacional Enfermedades Infecciosas C.G.Malbran	2021-11-10	Baumeister E. et al
Argentina/INEI113279/2021	EPI_ISL_7753713	Servicio Virosis Respiratorias-Departamento Virologia-INEI	Instituto Nacional Enfermedades Infecciosas C.G.Malbran	2021-11-10	Baumeister E. et al
Argentina/INEI113284/2021	EPI_ISL_7753730	Servicio Virosis Respiratorias-Departamento Virologia-INEI	Instituto Nacional Enfermedades Infecciosas C.G.Malbran	2021-11-10	Baumeister E. et al
Argentina/INEI113352/2021	EPI_ISL_7753809	Servicio Virosis Respiratorias-Departamento Virologia-INEI	Instituto Nacional Enfermedades Infecciosas C.G.Malbran	2021-11-03	Baumeister E. et al
Argentina/INEI113359/2021	EPI_ISL_7753834	Servicio Virosis Respiratorias-Departamento Virologia-INEI	Instituto Nacional Enfermedades Infecciosas C.G.Malbran	2021-11-04	Baumeister E. et al
Argentina/INEI113430/2021	EPI_ISL_7753889	Servicio Virosis Respiratorias-Departamento Virologia-INEI	Instituto Nacional Enfermedades Infecciosas C.G.Malbran	2021-11-13	Baumeister E. et al
Argentina/INEI114557/2021-12-02	EPI_ISL_7467969	Servicio Virosis Respiratorias-Departamento Virolog√≠a-INEI	Instituto Nacional Enfermedades Infecciosas C.G.Malbran	2021-12-02	Baumeister E., Avaro M., Benedetti E., Russo M., Dattero ME, Pontoriero A., Cisterna D., Molina V., Perandones C., Tuduri E., De Belder D., Sanchez Loria J., Haim MS., Lorenzo F., Poklepovich T., Campos J.
Argentina/INEI115080/2021-12-08	EPI_ISL_8422328	Servicio Virosis Respiratorias-Departamento Virolog√≠a-INEI	Instituto Nacional Enfermedades Infecciosas C.G.Malbran	2021-12-08	Baumeister E., Avaro M., Benedetti E., Russo M., Dattero ME, Pontoriero A., Cisterna D., Molina V., Perandones C., Tuduri E., De Belder D., Sanchez Loria J., Haim MS., Lorenzo F., Poklepovich T., Campos J.
Argentina/INEI115651/2021	EPI_ISL_10705316	Servicio Virosis Respiratorias-Departamento Virolog√≠a-INEI	Instituto Nacional Enfermedades Infecciosas C.G.Malbran	2021-12-15	Baumeister E. et al
Argentina/INEI115732/2021	EPI_ISL_9189299	Servicio Virosis Respiratorias-Departamento Virolog√≠a-INEI	Instituto Nacional Enfermedades Infecciosas C.G.Malbran	2021-12-17	Baumeister E. et al
Argentina/INEI115894/2021	EPI_ISL_9189306	Servicio Virosis Respiratorias-Departamento Virolog√≠a-INEI	Instituto Nacional Enfermedades Infecciosas C.G.Malbran	2021-12-17	Baumeister E. et al
Argentina/INEI115899/2021	EPI_ISL_9189309	Servicio Virosis Respiratorias-Departamento Virolog√≠a-INEI	Instituto Nacional Enfermedades Infecciosas C.G.Malbran	2021-12-19	Baumeister E. et al
Argentina/INEI115900/2021	EPI_ISL_9189399	Servicio Virosis Respiratorias-Departamento Virolog√≠a-INEI	Instituto Nacional Enfermedades Infecciosas C.G.Malbran	2021-12-20	Baumeister E. et al
Argentina/INEI115928/2021	EPI_ISL_9189310	Servicio Virosis Respiratorias-Departamento Virolog√≠a-INEI	Instituto Nacional Enfermedades Infecciosas C.G.Malbran	2021-12-19	Baumeister E. et al
Argentina/INEI115955/2021	EPI_ISL_9189311	Servicio Virosis Respiratorias-Departamento Virolog√≠a-INEI	Instituto Nacional Enfermedades Infecciosas C.G.Malbran	2021-12-21	Baumeister E. et al
Argentina/INEI115959/2021	EPI_ISL_9189290	Servicio Virosis Respiratorias-Departamento Virolog√≠a-INEI	Instituto Nacional Enfermedades Infecciosas C.G.Malbran	2021-12-20	Baumeister E. et al
Argentina/INEI116004/2021	EPI_ISL_9189319	Servicio Virosis Respiratorias-Departamento Virolog√≠a-INEI	Instituto Nacional Enfermedades Infecciosas C.G.Malbran	2021-12-21	Baumeister E. et al
Argentina/INEI116110/2021	EPI_ISL_9189326	Servicio Virosis Respiratorias-Departamento Virolog√≠a-INEI	Instituto Nacional Enfermedades Infecciosas C.G.Malbran	2021-12-17	Baumeister E. et al
Argentina/INEI116160/2021	EPI_ISL_10705383	Servicio Virosis Respiratorias-Departamento Virolog√≠a-INEI	Instituto Nacional Enfermedades Infecciosas C.G.Malbran	2021-12-20	Baumeister E. et al
Argentina/INEI116280/2021	EPI_ISL_9192053	Servicio Virosis Respiratorias-Departamento Virolog√≠a-INEI	Instituto Nacional Enfermedades Infecciosas C.G.Malbran	2021-12-26	Baumeister E. et al
Argentina/INEI116285/2021	EPI_ISL_9191999	Servicio Virosis Respiratorias-Departamento Virolog√≠a-INEI	Instituto Nacional Enfermedades Infecciosas C.G.Malbran	2021-12-21	Baumeister E. et al
Argentina/INEI116307/2022	EPI_ISL_10705388	Servicio Virosis Respiratorias-Departamento Virolog√≠a-INEI	Instituto Nacional Enfermedades Infecciosas C.G.Malbran	2022-01-03	Baumeister E. et al
Argentina/INEI116315/2021	EPI_ISL_9192029	Servicio Virosis Respiratorias-Departamento Virolog√≠a-INEI	Instituto Nacional Enfermedades Infecciosas C.G.Malbran	2021-12-21	Baumeister E. et al
Argentina/INEI116359/2021	EPI_ISL_9192203	Servicio Virosis Respiratorias-Departamento Virolog√≠a-INEI	Instituto Nacional Enfermedades Infecciosas C.G.Malbran	2021-12-29	Baumeister E. et al
Argentina/INEI116397/2021	EPI_ISL_10705396	Servicio Virosis Respiratorias-Departamento Virolog√≠a-INEI	Instituto Nacional Enfermedades Infecciosas C.G.Malbran	2021-12-28	Baumeister E. et al
Argentina/INEI116404/2021	EPI_ISL_9191843	Servicio Virosis Respiratorias-Departamento Virolog√≠a-INEI	Instituto Nacional Enfermedades Infecciosas C.G.Malbran	2021-12-28	Baumeister E. et al
Argentina/INEI116406/2021	EPI_ISL_9192103	Servicio Virosis Respiratorias-Departamento Virolog√≠a-INEI	Instituto Nacional Enfermedades Infecciosas C.G.Malbran	2021-12-28	Baumeister E. et al
Argentina/INEI116412/2021	EPI_ISL_9192106	Servicio Virosis Respiratorias-Departamento Virolog√≠a-INEI	Instituto Nacional Enfermedades Infecciosas C.G.Malbran	2021-12-28	Baumeister E. et al
Argentina/INEI116415/2021	EPI_ISL_9192108	Servicio Virosis Respiratorias-Departamento Virolog√≠a-INEI	Instituto Nacional Enfermedades Infecciosas C.G.Malbran	2021-12-28	Baumeister E. et al
Argentina/INEI116419/2021	EPI_ISL_9192112	Servicio Virosis Respiratorias-Departamento Virolog√≠a-INEI	Instituto Nacional Enfermedades Infecciosas C.G.Malbran	2021-12-28	Baumeister E. et al
Argentina/INEI116421/2021	EPI_ISL_9192114	Servicio Virosis Respiratorias-Departamento Virolog√≠a-INEI	Instituto Nacional Enfermedades Infecciosas C.G.Malbran	2021-12-28	Baumeister E. et al
Argentina/INEI116423/2021	EPI_ISL_10705399	Servicio Virosis Respiratorias-Departamento Virolog√≠a-INEI	Instituto Nacional Enfermedades Infecciosas C.G.Malbran	2021-12-26	Baumeister E. et al
Argentina/INEI116433/2021	EPI_ISL_9192116	Servicio Virosis Respiratorias-Departamento Virolog√≠a-INEI	Instituto Nacional Enfermedades Infecciosas C.G.Malbran	2021-12-27	Baumeister E. et al
Argentina/INEI116437/2021	EPI_ISL_9192118	Servicio Virosis Respiratorias-Departamento Virolog√≠a-INEI	Instituto Nacional Enfermedades Infecciosas C.G.Malbran	2021-12-27	Baumeister E. et al
Argentina/INEI116440/2021	EPI_ISL_9192120	Servicio Virosis Respiratorias-Departamento Virolog√≠a-INEI	Instituto Nacional Enfermedades Infecciosas C.G.Malbran	2021-12-27	Baumeister E. et al
Argentina/INEI116455/2021	EPI_ISL_9191844	Servicio Virosis Respiratorias-Departamento Virolog√≠a-INEI	Instituto Nacional Enfermedades Infecciosas C.G.Malbran	2021-12-27	Baumeister E. et al
Argentina/INEI116456/2021	EPI_ISL_9191845	Servicio Virosis Respiratorias-Departamento Virolog√≠a-INEI	Instituto Nacional Enfermedades Infecciosas C.G.Malbran	2021-12-27	Baumeister E. et al
Argentina/INEI116457/2021	EPI_ISL_9192126	Servicio Virosis Respiratorias-Departamento Virolog√≠a-INEI	Instituto Nacional Enfermedades Infecciosas C.G.Malbran	2021-12-27	Baumeister E. et al
Argentina/INEI116461/2021	EPI_ISL_9192127	Servicio Virosis Respiratorias-Departamento Virolog√≠a-INEI	Instituto Nacional Enfermedades Infecciosas C.G.Malbran	2021-12-27	Baumeister E. et al
Argentina/INEI116462/2021	EPI_ISL_9192128	Servicio Virosis Respiratorias-Departamento Virolog√≠a-INEI	Instituto Nacional Enfermedades Infecciosas C.G.Malbran	2021-12-27	Baumeister E. et al
Argentina/INEI116469/2021	EPI_ISL_9192131	Servicio Virosis Respiratorias-Departamento Virolog√≠a-INEI	Instituto Nacional Enfermedades Infecciosas C.G.Malbran	2021-12-27	Baumeister E. et al
Argentina/INEI116494/2021	EPI_ISL_9191773	Servicio Virosis Respiratorias-Departamento Virolog√≠a-INEI	Instituto Nacional Enfermedades Infecciosas C.G.Malbran	2021-12-24	Baumeister E. et al
Argentina/INEI116538/2021	EPI_ISL_9191742	Servicio Virosis Respiratorias-Departamento Virolog√≠a-INEI	Instituto Nacional Enfermedades Infecciosas C.G.Malbran	2021-12-23	Baumeister E. et al
Argentina/INEI116541/2021	EPI_ISL_9191797	Servicio Virosis Respiratorias-Departamento Virolog√≠a-INEI	Instituto Nacional Enfermedades Infecciosas C.G.Malbran	2021-12-20	Baumeister E. et al
Argentina/INEI116587/2021	EPI_ISL_9191653	Servicio Virosis Respiratorias-Departamento Virolog√≠a-INEI	Instituto Nacional Enfermedades Infecciosas C.G.Malbran	2021-12-26	Baumeister E. et al
Argentina/INEI116606/2021	EPI_ISL_10705413	Servicio Virosis Respiratorias-Departamento Virolog√≠a-INEI	Instituto Nacional Enfermedades Infecciosas C.G.Malbran	2021-12-20	Baumeister E. et al
Argentina/INEI116607/2021	EPI_ISL_10705414	Servicio Virosis Respiratorias-Departamento Virolog√≠a-INEI	Instituto Nacional Enfermedades Infecciosas C.G.Malbran	2021-12-20	Baumeister E. et al
Argentina/INEI116636/2021	EPI_ISL_9191703	Servicio Virosis Respiratorias-Departamento Virolog√≠a-INEI	Instituto Nacional Enfermedades Infecciosas C.G.Malbran	2021-12-20	Baumeister E. et al
Argentina/INEI116639/2021	EPI_ISL_9191635	Servicio Virosis Respiratorias-Departamento Virolog√≠a-INEI	Instituto Nacional Enfermedades Infecciosas C.G.Malbran	2021-12-19	Baumeister E. et al
Argentina/INEI116774/2021	EPI_ISL_9192136	Servicio Virosis Respiratorias-Departamento Virolog√≠a-INEI	Instituto Nacional Enfermedades Infecciosas C.G.Malbran	2021-12-30	Baumeister E. et al
Argentina/INEI116779/2021	EPI_ISL_9191966	Servicio Virosis Respiratorias-Departamento Virolog√≠a-INEI	Instituto Nacional Enfermedades Infecciosas C.G.Malbran	2021-12-27	Baumeister E. et al
Argentina/INEI116796/2021	EPI_ISL_9191848	Servicio Virosis Respiratorias-Departamento Virolog√≠a-INEI	Instituto Nacional Enfermedades Infecciosas C.G.Malbran	2021-12-25	Baumeister E. et al
Argentina/INEI116833/2021	EPI_ISL_9191863	Servicio Virosis Respiratorias-Departamento Virolog√≠a-INEI	Instituto Nacional Enfermedades Infecciosas C.G.Malbran	2021-12-30	Baumeister E. et al
Argentina/INEI116856/2021	EPI_ISL_9192138	Servicio Virosis Respiratorias-Departamento Virolog√≠a-INEI	Instituto Nacional Enfermedades Infecciosas C.G.Malbran	2021-12-28	Baumeister E. et al
Argentina/INEI116877/2021	EPI_ISL_9191870	Servicio Virosis Respiratorias-Departamento Virolog√≠a-INEI	Instituto Nacional Enfermedades Infecciosas C.G.Malbran	2021-12-23	Baumeister E. et al
Argentina/INEI116880/2021	EPI_ISL_9192140	Servicio Virosis Respiratorias-Departamento Virolog√≠a-INEI	Instituto Nacional Enfermedades Infecciosas C.G.Malbran	2021-12-25	Baumeister E. et al
Argentina/INEI116897/2021	EPI_ISL_9192142	Servicio Virosis Respiratorias-Departamento Virolog√≠a-INEI	Instituto Nacional Enfermedades Infecciosas C.G.Malbran	2021-12-30	Baumeister E. et al
Argentina/INEI116900/2022	EPI_ISL_9192058	Servicio Virosis Respiratorias-Departamento Virolog√≠a-INEI	Instituto Nacional Enfermedades Infecciosas C.G.Malbran	2022-01-03	Baumeister E. et al
Argentina/INEI116911/2022	EPI_ISL_10705464	Servicio Virosis Respiratorias-Departamento Virolog√≠a-INEI	Instituto Nacional Enfermedades Infecciosas C.G.Malbran	2022-01-06	Baumeister E. et al
Argentina/INEI116930/2021	EPI_ISL_9192239	Servicio Virosis Respiratorias-Departamento Virolog√≠a-INEI	Instituto Nacional Enfermedades Infecciosas C.G.Malbran	2021-12-28	Baumeister E. et al
Argentina/INEI116931/2021	EPI_ISL_9192143	Servicio Virosis Respiratorias-Departamento Virolog√≠a-INEI	Instituto Nacional Enfermedades Infecciosas C.G.Malbran	2021-12-28	Baumeister E. et al
Argentina/INEI116996/2022	EPI_ISL_9192059	Servicio Virosis Respiratorias-Departamento Virolog√≠a-INEI	Instituto Nacional Enfermedades Infecciosas C.G.Malbran	2022-01-04	Baumeister E. et al
Argentina/INEI116997/2022	EPI_ISL_9192060	Servicio Virosis Respiratorias-Departamento Virolog√≠a-INEI	Instituto Nacional Enfermedades Infecciosas C.G.Malbran	2022-01-04	Baumeister E. et al
Argentina/INEI117005/2021	EPI_ISL_9191852	Servicio Virosis Respiratorias-Departamento Virolog√≠a-INEI	Instituto Nacional Enfermedades Infecciosas C.G.Malbran	2021-12-26	Baumeister E. et al
Argentina/INEI117006/2021	EPI_ISL_9192146	Servicio Virosis Respiratorias-Departamento Virolog√≠a-INEI	Instituto Nacional Enfermedades Infecciosas C.G.Malbran	2021-12-26	Baumeister E. et al
Argentina/INEI117009/2021	EPI_ISL_9192064	Servicio Virosis Respiratorias-Departamento Virolog√≠a-INEI	Instituto Nacional Enfermedades Infecciosas C.G.Malbran	2021-12-26	Baumeister E. et al
Argentina/INEI117011/2021	EPI_ISL_9191959	Servicio Virosis Respiratorias-Departamento Virolog√≠a-INEI	Instituto Nacional Enfermedades Infecciosas C.G.Malbran	2021-12-27	Baumeister E. et al
Argentina/INEI117016/2021	EPI_ISL_9191960	Servicio Virosis Respiratorias-Departamento Virolog√≠a-INEI	Instituto Nacional Enfermedades Infecciosas C.G.Malbran	2021-12-21	Baumeister E. et al
Argentina/INEI117019/2022	EPI_ISL_9192065	Servicio Virosis Respiratorias-Departamento Virolog√≠a-INEI	Instituto Nacional Enfermedades Infecciosas C.G.Malbran	2022-01-03	Baumeister E. et al
Argentina/INEI117040/2021	EPI_ISL_9191695	Servicio Virosis Respiratorias-Departamento Virolog√≠a-INEI	Instituto Nacional Enfermedades Infecciosas C.G.Malbran	2021-12-31	Baumeister E. et al
Argentina/INEI117100/2021	EPI_ISL_9191991	Servicio Virosis Respiratorias-Departamento Virolog√≠a-INEI	Instituto Nacional Enfermedades Infecciosas C.G.Malbran	2021-12-25	Baumeister E. et al
Argentina/INEI117128/2021	EPI_ISL_9192151	Servicio Virosis Respiratorias-Departamento Virolog√≠a-INEI	Instituto Nacional Enfermedades Infecciosas C.G.Malbran	2021-12-30	Baumeister E. et al
Argentina/INEI117130/2021	EPI_ISL_9192152	Servicio Virosis Respiratorias-Departamento Virolog√≠a-INEI	Instituto Nacional Enfermedades Infecciosas C.G.Malbran	2021-12-30	Baumeister E. et al
Argentina/INEI117131/2021	EPI_ISL_9192153	Servicio Virosis Respiratorias-Departamento Virolog√≠a-INEI	Instituto Nacional Enfermedades Infecciosas C.G.Malbran	2021-12-31	Baumeister E. et al
Argentina/INEI117133/2022	EPI_ISL_9192068	Servicio Virosis Respiratorias-Departamento Virolog√≠a-INEI	Instituto Nacional Enfermedades Infecciosas C.G.Malbran	2022-01-02	Baumeister E. et al
Argentina/INEI117136/2022	EPI_ISL_9191918	Servicio Virosis Respiratorias-Departamento Virolog√≠a-INEI	Instituto Nacional Enfermedades Infecciosas C.G.Malbran	2022-01-03	Baumeister E. et al
Argentina/INEI117147/2021	EPI_ISL_9192206	Servicio Virosis Respiratorias-Departamento Virolog√≠a-INEI	Instituto Nacional Enfermedades Infecciosas C.G.Malbran	2021-12-29	Baumeister E. et al
Argentina/INEI117161/2022	EPI_ISL_9192022	Servicio Virosis Respiratorias-Departamento Virolog√≠a-INEI	Instituto Nacional Enfermedades Infecciosas C.G.Malbran	2022-01-04	Baumeister E. et al
Argentina/INEI117179/2022	EPI_ISL_9192071	Servicio Virosis Respiratorias-Departamento Virolog√≠a-INEI	Instituto Nacional Enfermedades Infecciosas C.G.Malbran	2022-01-05	Baumeister E. et al
Argentina/INEI117181/2022	EPI_ISL_9191782	Servicio Virosis Respiratorias-Departamento Virolog√≠a-INEI	Instituto Nacional Enfermedades Infecciosas C.G.Malbran	2022-01-05	Baumeister E. et al
Argentina/INEI117185/2022	EPI_ISL_9191838	Servicio Virosis Respiratorias-Departamento Virolog√≠a-INEI	Instituto Nacional Enfermedades Infecciosas C.G.Malbran	2022-01-05	Baumeister E. et al
Argentina/INEI117192/2021	EPI_ISL_9191859	Servicio Virosis Respiratorias-Departamento Virolog√≠a-INEI	Instituto Nacional Enfermedades Infecciosas C.G.Malbran	2021-12-27	Baumeister E. et al
Argentina/INEI117194/2022	EPI_ISL_9192269	Servicio Virosis Respiratorias-Departamento Virolog√≠a-INEI	Instituto Nacional Enfermedades Infecciosas C.G.Malbran	2022-01-03	Baumeister E. et al
Argentina/INEI117195/2022	EPI_ISL_9191777	Servicio Virosis Respiratorias-Departamento Virolog√≠a-INEI	Instituto Nacional Enfermedades Infecciosas C.G.Malbran	2022-01-10	Baumeister E. et al
Argentina/INEI117202/2021	EPI_ISL_9192250	Servicio Virosis Respiratorias-Departamento Virolog√≠a-INEI	Instituto Nacional Enfermedades Infecciosas C.G.Malbran	2021-12-30	Baumeister E. et al
Argentina/INEI117218/2021	EPI_ISL_9191739	Servicio Virosis Respiratorias-Departamento Virolog√≠a-INEI	Instituto Nacional Enfermedades Infecciosas C.G.Malbran	2021-12-27	Baumeister E. et al
Argentina/INEI117282/2021	EPI_ISL_9192162	Servicio Virosis Respiratorias-Departamento Virolog√≠a-INEI	Instituto Nacional Enfermedades Infecciosas C.G.Malbran	2021-12-29	Baumeister E. et al
Argentina/INEI117302/2021	EPI_ISL_9192041	Servicio Virosis Respiratorias-Departamento Virolog√≠a-INEI	Instituto Nacional Enfermedades Infecciosas C.G.Malbran	2021-12-29	Baumeister E. et al
Argentina/INEI117317/2021	EPI_ISL_9192167	Servicio Virosis Respiratorias-Departamento Virolog√≠a-INEI	Instituto Nacional Enfermedades Infecciosas C.G.Malbran	2021-12-19	Baumeister E. et al
Argentina/INEI117347/2022	EPI_ISL_9192175	Servicio Virosis Respiratorias-Departamento Virolog√≠a-INEI	Instituto Nacional Enfermedades Infecciosas C.G.Malbran	2022-01-03	Baumeister E. et al
Argentina/INEI117363/2022	EPI_ISL_9192078	Servicio Virosis Respiratorias-Departamento Virolog√≠a-INEI	Instituto Nacional Enfermedades Infecciosas C.G.Malbran	2022-01-04	Baumeister E. et al
Argentina/INEI117366/2022	EPI_ISL_9192079	Servicio Virosis Respiratorias-Departamento Virolog√≠a-INEI	Instituto Nacional Enfermedades Infecciosas C.G.Malbran	2022-01-04	Baumeister E. et al
Argentina/INEI117368/2022	EPI_ISL_9192081	Servicio Virosis Respiratorias-Departamento Virolog√≠a-INEI	Instituto Nacional Enfermedades Infecciosas C.G.Malbran	2022-01-04	Baumeister E. et al
Argentina/INEI117439/2022	EPI_ISL_9192184	Servicio Virosis Respiratorias-Departamento Virolog√≠a-INEI	Instituto Nacional Enfermedades Infecciosas C.G.Malbran	2022-01-11	Baumeister E. et al
Argentina/INEI117446/2022	EPI_ISL_9192187	Servicio Virosis Respiratorias-Departamento Virolog√≠a-INEI	Instituto Nacional Enfermedades Infecciosas C.G.Malbran	2022-01-04	Baumeister E. et al
Argentina/INEI117447/2022	EPI_ISL_10705492	Servicio Virosis Respiratorias-Departamento Virolog√≠a-INEI	Instituto Nacional Enfermedades Infecciosas C.G.Malbran	2022-01-11	Baumeister E. et al
Argentina/INEI117458/2022	EPI_ISL_9191762	Servicio Virosis Respiratorias-Departamento Virolog√≠a-INEI	Instituto Nacional Enfermedades Infecciosas C.G.Malbran	2022-01-08	Baumeister E. et al
Argentina/INEI117471/2022	EPI_ISL_9192085	Servicio Virosis Respiratorias-Departamento Virolog√≠a-INEI	Instituto Nacional Enfermedades Infecciosas C.G.Malbran	2022-01-05	Baumeister E. et al
Argentina/INEI117477/2022	EPI_ISL_9192189	Servicio Virosis Respiratorias-Departamento Virolog√≠a-INEI	Instituto Nacional Enfermedades Infecciosas C.G.Malbran	2022-01-06	Baumeister E. et al
Argentina/INEI117497/2022	EPI_ISL_9191664	Servicio Virosis Respiratorias-Departamento Virolog√≠a-INEI	Instituto Nacional Enfermedades Infecciosas C.G.Malbran	2022-01-07	Baumeister E. et al
Argentina/INEI117516/2022	EPI_ISL_9191698	Servicio Virosis Respiratorias-Departamento Virolog√≠a-INEI	Instituto Nacional Enfermedades Infecciosas C.G.Malbran	2022-01-04	Baumeister E. et al
Argentina/INEI117523/2022	EPI_ISL_9192192	Servicio Virosis Respiratorias-Departamento Virolog√≠a-INEI	Instituto Nacional Enfermedades Infecciosas C.G.Malbran	2022-01-04	Baumeister E. et al
Argentina/INEI117524/2022	EPI_ISL_9192193	Servicio Virosis Respiratorias-Departamento Virolog√≠a-INEI	Instituto Nacional Enfermedades Infecciosas C.G.Malbran	2022-01-04	Baumeister E. et al
Argentina/INEI117525/2022	EPI_ISL_9192195	Servicio Virosis Respiratorias-Departamento Virolog√≠a-INEI	Instituto Nacional Enfermedades Infecciosas C.G.Malbran	2022-01-05	Baumeister E. et al
Argentina/INEI117526/2022	EPI_ISL_9191849	Servicio Virosis Respiratorias-Departamento Virolog√≠a-INEI	Instituto Nacional Enfermedades Infecciosas C.G.Malbran	2022-01-05	Baumeister E. et al
Argentina/INEI117530/2022	EPI_ISL_9191637	Servicio Virosis Respiratorias-Departamento Virolog√≠a-INEI	Instituto Nacional Enfermedades Infecciosas C.G.Malbran	2022-01-05	Baumeister E. et al
Argentina/INEI117533/2022	EPI_ISL_9191661	Servicio Virosis Respiratorias-Departamento Virolog√≠a-INEI	Instituto Nacional Enfermedades Infecciosas C.G.Malbran	2022-01-06	Baumeister E. et al
Argentina/INEI117535/2022	EPI_ISL_9191656	Servicio Virosis Respiratorias-Departamento Virolog√≠a-INEI	Instituto Nacional Enfermedades Infecciosas C.G.Malbran	2022-01-05	Baumeister E. et al
Argentina/INEI117537/2022	EPI_ISL_9191634	Servicio Virosis Respiratorias-Departamento Virolog√≠a-INEI	Instituto Nacional Enfermedades Infecciosas C.G.Malbran	2022-01-09	Baumeister E. et al
Argentina/INEI117544/2022	EPI_ISL_9192272	Servicio Virosis Respiratorias-Departamento Virolog√≠a-INEI	Instituto Nacional Enfermedades Infecciosas C.G.Malbran	2022-01-10	Baumeister E. et al
Argentina/INEI117545/2022	EPI_ISL_9191763	Servicio Virosis Respiratorias-Departamento Virolog√≠a-INEI	Instituto Nacional Enfermedades Infecciosas C.G.Malbran	2022-01-10	Baumeister E. et al
Argentina/INEI117561/2022	EPI_ISL_10705496	Servicio Virosis Respiratorias-Departamento Virolog√≠a-INEI	Instituto Nacional Enfermedades Infecciosas C.G.Malbran	2022-01-06	Baumeister E. et al
Argentina/INEI117564/2022	EPI_ISL_9191666	Servicio Virosis Respiratorias-Departamento Virolog√≠a-INEI	Instituto Nacional Enfermedades Infecciosas C.G.Malbran	2022-01-06	Baumeister E. et al
Argentina/INEI117566/2022	EPI_ISL_9191830	Servicio Virosis Respiratorias-Departamento Virolog√≠a-INEI	Instituto Nacional Enfermedades Infecciosas C.G.Malbran	2022-01-06	Baumeister E. et al
Argentina/INEI117567/2022	EPI_ISL_9191641	Servicio Virosis Respiratorias-Departamento Virolog√≠a-INEI	Instituto Nacional Enfermedades Infecciosas C.G.Malbran	2022-01-06	Baumeister E. et al
Argentina/INEI117574/2022	EPI_ISL_9191734	Servicio Virosis Respiratorias-Departamento Virolog√≠a-INEI	Instituto Nacional Enfermedades Infecciosas C.G.Malbran	2022-01-10	Baumeister E. et al
Argentina/INEI117625/2022	EPI_ISL_9191850	Servicio Virosis Respiratorias-Departamento Virolog√≠a-INEI	Instituto Nacional Enfermedades Infecciosas C.G.Malbran	2022-01-07	Baumeister E. et al
Argentina/INEI117630/2022	EPI_ISL_9191633	Servicio Virosis Respiratorias-Departamento Virolog√≠a-INEI	Instituto Nacional Enfermedades Infecciosas C.G.Malbran	2022-01-08	Baumeister E. et al
Argentina/INEI117632/2022	EPI_ISL_9191690	Servicio Virosis Respiratorias-Departamento Virolog√≠a-INEI	Instituto Nacional Enfermedades Infecciosas C.G.Malbran	2022-01-08	Baumeister E. et al
Argentina/INEI117635/2022	EPI_ISL_9192090	Servicio Virosis Respiratorias-Departamento Virolog√≠a-INEI	Instituto Nacional Enfermedades Infecciosas C.G.Malbran	2022-01-08	Baumeister E. et al
Argentina/INEI117707/2022	EPI_ISL_9192199	Servicio Virosis Respiratorias-Departamento Virolog√≠a-INEI	Instituto Nacional Enfermedades Infecciosas C.G.Malbran	2022-01-11	Baumeister E. et al
Argentina/INEI117709/2022	EPI_ISL_9191862	Servicio Virosis Respiratorias-Departamento Virolog√≠a-INEI	Instituto Nacional Enfermedades Infecciosas C.G.Malbran	2022-01-11	Baumeister E. et al
Argentina/INEI117713/2022	EPI_ISL_9192278	Servicio Virosis Respiratorias-Departamento Virolog√≠a-INEI	Instituto Nacional Enfermedades Infecciosas C.G.Malbran	2022-01-10	Baumeister E. et al
Argentina/INEI117716/2022	EPI_ISL_9191776	Servicio Virosis Respiratorias-Departamento Virolog√≠a-INEI	Instituto Nacional Enfermedades Infecciosas C.G.Malbran	2022-01-11	Baumeister E. et al
Argentina/INEI117722/2022	EPI_ISL_9191671	Servicio Virosis Respiratorias-Departamento Virolog√≠a-INEI	Instituto Nacional Enfermedades Infecciosas C.G.Malbran	2022-01-11	Baumeister E. et al
Argentina/INEI117723/2022	EPI_ISL_9191789	Servicio Virosis Respiratorias-Departamento Virolog√≠a-INEI	Instituto Nacional Enfermedades Infecciosas C.G.Malbran	2022-01-11	Baumeister E. et al
Argentina/INEI117724/2022	EPI_ISL_9192282	Servicio Virosis Respiratorias-Departamento Virolog√≠a-INEI	Instituto Nacional Enfermedades Infecciosas C.G.Malbran	2022-01-11	Baumeister E. et al
Argentina/INEI117725/2022	EPI_ISL_9192215	Servicio Virosis Respiratorias-Departamento Virolog√≠a-INEI	Instituto Nacional Enfermedades Infecciosas C.G.Malbran	2022-01-11	Baumeister E. et al
Argentina/INEI117728/2022	EPI_ISL_9192217	Servicio Virosis Respiratorias-Departamento Virolog√≠a-INEI	Instituto Nacional Enfermedades Infecciosas C.G.Malbran	2022-01-11	Baumeister E. et al
Argentina/INEI117730/2022	EPI_ISL_9192201	Servicio Virosis Respiratorias-Departamento Virolog√≠a-INEI	Instituto Nacional Enfermedades Infecciosas C.G.Malbran	2022-01-12	Baumeister E. et al
Argentina/INEI117741/2022	EPI_ISL_9191738	Servicio Virosis Respiratorias-Departamento Virolog√≠a-INEI	Instituto Nacional Enfermedades Infecciosas C.G.Malbran	2022-01-03	Baumeister E. et al
Argentina/INEI117748/2022	EPI_ISL_9191741	Servicio Virosis Respiratorias-Departamento Virolog√≠a-INEI	Instituto Nacional Enfermedades Infecciosas C.G.Malbran	2022-01-08	Baumeister E. et al
Argentina/INEI117753/2022	EPI_ISL_9191779	Servicio Virosis Respiratorias-Departamento Virolog√≠a-INEI	Instituto Nacional Enfermedades Infecciosas C.G.Malbran	2022-01-04	Baumeister E. et al
Argentina/INEI117774/2022	EPI_ISL_10705504	Servicio Virosis Respiratorias-Departamento Virolog√≠a-INEI	Instituto Nacional Enfermedades Infecciosas C.G.Malbran	2022-01-10	Baumeister E. et al
Argentina/INEI117824/2022	EPI_ISL_9192093	Servicio Virosis Respiratorias-Departamento Virolog√≠a-INEI	Instituto Nacional Enfermedades Infecciosas C.G.Malbran	2022-01-13	Baumeister E. et al
Argentina/INEI117850/2021	EPI_ISL_9191792	Servicio Virosis Respiratorias-Departamento Virolog√≠a-INEI	Instituto Nacional Enfermedades Infecciosas C.G.Malbran	2021-12-26	Baumeister E. et al
Argentina/INEI117882/2022	EPI_ISL_9191728	Servicio Virosis Respiratorias-Departamento Virolog√≠a-INEI	Instituto Nacional Enfermedades Infecciosas C.G.Malbran	2022-01-04	Baumeister E. et al
Argentina/INEI117897/2022	EPI_ISL_9191721	Servicio Virosis Respiratorias-Departamento Virolog√≠a-INEI	Instituto Nacional Enfermedades Infecciosas C.G.Malbran	2022-01-02	Baumeister E. et al
Argentina/INEI117905/2022	EPI_ISL_9191713	Servicio Virosis Respiratorias-Departamento Virolog√≠a-INEI	Instituto Nacional Enfermedades Infecciosas C.G.Malbran	2022-01-05	Baumeister E. et al
Argentina/INEI117940/2022	EPI_ISL_9191632	Servicio Virosis Respiratorias-Departamento Virolog√≠a-INEI	Instituto Nacional Enfermedades Infecciosas C.G.Malbran	2022-01-10	Baumeister E. et al
Argentina/INEI117969/2022	EPI_ISL_9191768	Servicio Virosis Respiratorias-Departamento Virolog√≠a-INEI	Instituto Nacional Enfermedades Infecciosas C.G.Malbran	2022-01-16	Baumeister E. et al
Argentina/INEI117983/2022	EPI_ISL_10705522	Servicio Virosis Respiratorias-Departamento Virolog√≠a-INEI	Instituto Nacional Enfermedades Infecciosas C.G.Malbran	2022-01-11	Baumeister E. et al
Argentina/INEI118038/2022	EPI_ISL_10705527	Servicio Virosis Respiratorias-Departamento Virolog√≠a-INEI	Instituto Nacional Enfermedades Infecciosas C.G.Malbran	2022-01-21	Baumeister E. et al
Argentina/INEI118062/2022	EPI_ISL_9191769	Servicio Virosis Respiratorias-Departamento Virolog√≠a-INEI	Instituto Nacional Enfermedades Infecciosas C.G.Malbran	2022-01-17	Baumeister E. et al
Argentina/INEI118081/2022	EPI_ISL_9261661	Servicio Virosis Respiratorias-Departamento Virolog√≠a-INEI	Instituto Nacional Enfermedades Infecciosas C.G.Malbran	2022-01-15	Baumeister E. et al
Argentina/INEI118099/2022	EPI_ISL_9261668	Servicio Virosis Respiratorias-Departamento Virolog√≠a-INEI	Instituto Nacional Enfermedades Infecciosas C.G.Malbran	2022-01-07	Baumeister E. et al
Argentina/INEI118112/2022	EPI_ISL_9261675	Servicio Virosis Respiratorias-Departamento Virolog√≠a-INEI	Instituto Nacional Enfermedades Infecciosas C.G.Malbran	2022-01-18	Baumeister E. et al
Argentina/INEI118115/2022	EPI_ISL_9261676	Servicio Virosis Respiratorias-Departamento Virolog√≠a-INEI	Instituto Nacional Enfermedades Infecciosas C.G.Malbran	2022-01-18	Baumeister E. et al
Argentina/INEI118124/2022-01-18	EPI_ISL_9261678	Servicio Virosis Respiratorias-Departamento Virolog√≠a-INEI	Instituto Nacional Enfermedades Infecciosas C.G.Malbran	2022-01-18	Baumeister E., Avaro M., Benedetti E., Russo M., Dattero ME, Pontoriero A., Cisterna D., Molina V., Perandones C., Tuduri E., De Belder D., Sanchez Loria J., Haim MS., Lorenzo F., Poklepovich T., Campos J.
Argentina/INEI118125/2022	EPI_ISL_9261679	Servicio Virosis Respiratorias-Departamento Virolog√≠a-INEI	Instituto Nacional Enfermedades Infecciosas C.G.Malbran	2022-01-18	Baumeister E. et al
Argentina/INEI118135/2022	EPI_ISL_9261683	Servicio Virosis Respiratorias-Departamento Virolog√≠a-INEI	Instituto Nacional Enfermedades Infecciosas C.G.Malbran	2022-01-17	Baumeister E. et al
Argentina/INEI118136/2022	EPI_ISL_9261684	Servicio Virosis Respiratorias-Departamento Virolog√≠a-INEI	Instituto Nacional Enfermedades Infecciosas C.G.Malbran	2022-01-17	Baumeister E. et al
Argentina/INEI118159/2022	EPI_ISL_9261692	Servicio Virosis Respiratorias-Departamento Virolog√≠a-INEI	Instituto Nacional Enfermedades Infecciosas C.G.Malbran	2022-01-18	Baumeister E. et al
Argentina/INEI118178/2022	EPI_ISL_9261696	Servicio Virosis Respiratorias-Departamento Virolog√≠a-INEI	Instituto Nacional Enfermedades Infecciosas C.G.Malbran	2022-01-04	Baumeister E. et al
Argentina/INEI118185/2022	EPI_ISL_9261698	Servicio Virosis Respiratorias-Departamento Virolog√≠a-INEI	Instituto Nacional Enfermedades Infecciosas C.G.Malbran	2022-01-04	Baumeister E. et al
Argentina/INEI118186/2022	EPI_ISL_9261699	Servicio Virosis Respiratorias-Departamento Virolog√≠a-INEI	Instituto Nacional Enfermedades Infecciosas C.G.Malbran	2022-01-04	Baumeister E. et al
Argentina/INEI118190/2022	EPI_ISL_9261700	Servicio Virosis Respiratorias-Departamento Virolog√≠a-INEI	Instituto Nacional Enfermedades Infecciosas C.G.Malbran	2022-01-06	Baumeister E. et al
Argentina/INEI118193/2022	EPI_ISL_9261703	Servicio Virosis Respiratorias-Departamento Virolog√≠a-INEI	Instituto Nacional Enfermedades Infecciosas C.G.Malbran	2022-01-13	Baumeister E. et al
Argentina/INEI118196/2022	EPI_ISL_9261705	Servicio Virosis Respiratorias-Departamento Virolog√≠a-INEI	Instituto Nacional Enfermedades Infecciosas C.G.Malbran	2022-01-13	Baumeister E. et al
Argentina/INEI118199/2022	EPI_ISL_9261706	Servicio Virosis Respiratorias-Departamento Virolog√≠a-INEI	Instituto Nacional Enfermedades Infecciosas C.G.Malbran	2022-01-17	Baumeister E. et al
Argentina/INEI118215/2022	EPI_ISL_9261711	Servicio Virosis Respiratorias-Departamento Virolog√≠a-INEI	Instituto Nacional Enfermedades Infecciosas C.G.Malbran	2022-01-11	Baumeister E. et al
Argentina/INEI118218/2022	EPI_ISL_9261713	Servicio Virosis Respiratorias-Departamento Virolog√≠a-INEI	Instituto Nacional Enfermedades Infecciosas C.G.Malbran	2022-01-16	Baumeister E. et al
Argentina/INEI118222/2022	EPI_ISL_9261717	Servicio Virosis Respiratorias-Departamento Virolog√≠a-INEI	Instituto Nacional Enfermedades Infecciosas C.G.Malbran	2022-01-05	Baumeister E. et al
Argentina/INEI118224/2022	EPI_ISL_9261718	Servicio Virosis Respiratorias-Departamento Virolog√≠a-INEI	Instituto Nacional Enfermedades Infecciosas C.G.Malbran	2022-01-08	Baumeister E. et al
Argentina/INEI118225/2022	EPI_ISL_9261719	Servicio Virosis Respiratorias-Departamento Virolog√≠a-INEI	Instituto Nacional Enfermedades Infecciosas C.G.Malbran	2022-01-08	Baumeister E. et al
Argentina/INEI118234/2022	EPI_ISL_9261720	Servicio Virosis Respiratorias-Departamento Virolog√≠a-INEI	Instituto Nacional Enfermedades Infecciosas C.G.Malbran	2022-01-11	Baumeister E. et al
Argentina/INEI118237/2022	EPI_ISL_9261721	Servicio Virosis Respiratorias-Departamento Virolog√≠a-INEI	Instituto Nacional Enfermedades Infecciosas C.G.Malbran	2022-01-11	Baumeister E. et al
Argentina/INEI118238/2022	EPI_ISL_9261722	Servicio Virosis Respiratorias-Departamento Virolog√≠a-INEI	Instituto Nacional Enfermedades Infecciosas C.G.Malbran	2022-01-11	Baumeister E. et al
Argentina/INEI118239/2022	EPI_ISL_9261723	Servicio Virosis Respiratorias-Departamento Virolog√≠a-INEI	Instituto Nacional Enfermedades Infecciosas C.G.Malbran	2022-01-11	Baumeister E. et al
Argentina/INEI118247/2022	EPI_ISL_9261726	Servicio Virosis Respiratorias-Departamento Virolog√≠a-INEI	Instituto Nacional Enfermedades Infecciosas C.G.Malbran	2022-01-10	Baumeister E. et al
Argentina/INEI118252/2022	EPI_ISL_9261729	Servicio Virosis Respiratorias-Departamento Virolog√≠a-INEI	Instituto Nacional Enfermedades Infecciosas C.G.Malbran	2022-01-12	Baumeister E. et al
Argentina/INEI118255/2022	EPI_ISL_9261730	Servicio Virosis Respiratorias-Departamento Virolog√≠a-INEI	Instituto Nacional Enfermedades Infecciosas C.G.Malbran	2022-01-12	Baumeister E. et al
Argentina/INEI118256/2022	EPI_ISL_9261731	Servicio Virosis Respiratorias-Departamento Virolog√≠a-INEI	Instituto Nacional Enfermedades Infecciosas C.G.Malbran	2022-01-12	Baumeister E. et al
Argentina/INEI118257/2022	EPI_ISL_9261732	Servicio Virosis Respiratorias-Departamento Virolog√≠a-INEI	Instituto Nacional Enfermedades Infecciosas C.G.Malbran	2022-01-12	Baumeister E. et al
Argentina/INEI118262/2022	EPI_ISL_9261735	Servicio Virosis Respiratorias-Departamento Virolog√≠a-INEI	Instituto Nacional Enfermedades Infecciosas C.G.Malbran	2022-01-12	Baumeister E. et al
Argentina/INEI118264/2022	EPI_ISL_9261736	Servicio Virosis Respiratorias-Departamento Virolog√≠a-INEI	Instituto Nacional Enfermedades Infecciosas C.G.Malbran	2022-01-12	Baumeister E. et al
Argentina/INEI118267/2022	EPI_ISL_9261738	Servicio Virosis Respiratorias-Departamento Virolog√≠a-INEI	Instituto Nacional Enfermedades Infecciosas C.G.Malbran	2022-01-12	Baumeister E. et al
Argentina/INEI118272/2022	EPI_ISL_9571437	Servicio Virosis Respiratorias-Departamento Virolog√≠a-INEI	Instituto Nacional Enfermedades Infecciosas C.G.Malbran	2022-01-12	Baumeister E. et al
Argentina/INEI118273/2022	EPI_ISL_9571438	Servicio Virosis Respiratorias-Departamento Virolog√≠a-INEI	Instituto Nacional Enfermedades Infecciosas C.G.Malbran	2022-01-12	Baumeister E. et al
Argentina/INEI118308/2022	EPI_ISL_9861060	Servicio Virosis Respiratorias-Departamento Virolog√≠a-INEI	Instituto Nacional Enfermedades Infecciosas C.G.Malbran	2022-01-11	Baumeister E. et al
Argentina/INEI118309/2022	EPI_ISL_9861061	Servicio Virosis Respiratorias-Departamento Virolog√≠a-INEI	Instituto Nacional Enfermedades Infecciosas C.G.Malbran	2022-01-11	Baumeister E. et al
Argentina/INEI118310/2022	EPI_ISL_9861062	Servicio Virosis Respiratorias-Departamento Virolog√≠a-INEI	Instituto Nacional Enfermedades Infecciosas C.G.Malbran	2022-01-11	Baumeister E. et al
Argentina/INEI118312/2022	EPI_ISL_9861064	Servicio Virosis Respiratorias-Departamento Virolog√≠a-INEI	Instituto Nacional Enfermedades Infecciosas C.G.Malbran	2022-01-18	Baumeister E. et al
Argentina/INEI118326/2022	EPI_ISL_9571440	Servicio Virosis Respiratorias-Departamento Virolog√≠a-INEI	Instituto Nacional Enfermedades Infecciosas C.G.Malbran	2022-01-19	Baumeister E. et al
Argentina/INEI118336/2022	EPI_ISL_9571443	Servicio Virosis Respiratorias-Departamento Virolog√≠a-INEI	Instituto Nacional Enfermedades Infecciosas C.G.Malbran	2022-01-18	Baumeister E. et al
Argentina/INEI118342/2022	EPI_ISL_9571444	Servicio Virosis Respiratorias-Departamento Virolog√≠a-INEI	Instituto Nacional Enfermedades Infecciosas C.G.Malbran	2022-01-18	Baumeister E. et al
Argentina/INEI118343/2022	EPI_ISL_9571445	Servicio Virosis Respiratorias-Departamento Virolog√≠a-INEI	Instituto Nacional Enfermedades Infecciosas C.G.Malbran	2022-01-18	Baumeister E. et al
Argentina/INEI118349/2022	EPI_ISL_9571447	Servicio Virosis Respiratorias-Departamento Virolog√≠a-INEI	Instituto Nacional Enfermedades Infecciosas C.G.Malbran	2022-01-19	Baumeister E. et al
Argentina/INEI118351/2022	EPI_ISL_9571449	Servicio Virosis Respiratorias-Departamento Virolog√≠a-INEI	Instituto Nacional Enfermedades Infecciosas C.G.Malbran	2022-01-19	Baumeister E. et al
Argentina/INEI118355/2022	EPI_ISL_9571453	Servicio Virosis Respiratorias-Departamento Virolog√≠a-INEI	Instituto Nacional Enfermedades Infecciosas C.G.Malbran	2022-01-18	Baumeister E. et al
Argentina/INEI118396/2022	EPI_ISL_9571460	Servicio Virosis Respiratorias-Departamento Virolog√≠a-INEI	Instituto Nacional Enfermedades Infecciosas C.G.Malbran	2022-01-20	Baumeister E. et al
Argentina/INEI118405/2022	EPI_ISL_9571464	Servicio Virosis Respiratorias-Departamento Virolog√≠a-INEI	Instituto Nacional Enfermedades Infecciosas C.G.Malbran	2022-01-20	Baumeister E. et al
Argentina/INEI118420/2022	EPI_ISL_9571468	Servicio Virosis Respiratorias-Departamento Virolog√≠a-INEI	Instituto Nacional Enfermedades Infecciosas C.G.Malbran	2022-01-21	Baumeister E. et al
Argentina/INEI118421/2022	EPI_ISL_9571469	Servicio Virosis Respiratorias-Departamento Virolog√≠a-INEI	Instituto Nacional Enfermedades Infecciosas C.G.Malbran	2022-01-21	Baumeister E. et al
Argentina/INEI118427/2022	EPI_ISL_9571472	Servicio Virosis Respiratorias-Departamento Virolog√≠a-INEI	Instituto Nacional Enfermedades Infecciosas C.G.Malbran	2022-01-21	Baumeister E. et al
Argentina/INEI118429/2022	EPI_ISL_9571473	Servicio Virosis Respiratorias-Departamento Virolog√≠a-INEI	Instituto Nacional Enfermedades Infecciosas C.G.Malbran	2022-01-21	Baumeister E. et al
Argentina/INEI118434/2022	EPI_ISL_9571477	Servicio Virosis Respiratorias-Departamento Virolog√≠a-INEI	Instituto Nacional Enfermedades Infecciosas C.G.Malbran	2022-01-21	Baumeister E. et al
Argentina/INEI118437/2022	EPI_ISL_9571479	Servicio Virosis Respiratorias-Departamento Virolog√≠a-INEI	Instituto Nacional Enfermedades Infecciosas C.G.Malbran	2022-01-21	Baumeister E. et al
Argentina/INEI118441/2022	EPI_ISL_9571482	Servicio Virosis Respiratorias-Departamento Virolog√≠a-INEI	Instituto Nacional Enfermedades Infecciosas C.G.Malbran	2022-01-21	Baumeister E. et al
Argentina/INEI118447/2022	EPI_ISL_9571485	Servicio Virosis Respiratorias-Departamento Virolog√≠a-INEI	Instituto Nacional Enfermedades Infecciosas C.G.Malbran	2022-01-21	Baumeister E. et al
Argentina/INEI118450/2022	EPI_ISL_9571487	Servicio Virosis Respiratorias-Departamento Virolog√≠a-INEI	Instituto Nacional Enfermedades Infecciosas C.G.Malbran	2022-01-21	Baumeister E. et al
Argentina/INEI118451/2022	EPI_ISL_9571488	Servicio Virosis Respiratorias-Departamento Virolog√≠a-INEI	Instituto Nacional Enfermedades Infecciosas C.G.Malbran	2022-01-21	Baumeister E. et al
Argentina/INEI118459/2022	EPI_ISL_9571489	Servicio Virosis Respiratorias-Departamento Virolog√≠a-INEI	Instituto Nacional Enfermedades Infecciosas C.G.Malbran	2022-01-21	Baumeister E. et al
Argentina/INEI118460/2022	EPI_ISL_9571490	Servicio Virosis Respiratorias-Departamento Virolog√≠a-INEI	Instituto Nacional Enfermedades Infecciosas C.G.Malbran	2022-01-21	Baumeister E. et al
Argentina/INEI118465/2022	EPI_ISL_9571493	Servicio Virosis Respiratorias-Departamento Virolog√≠a-INEI	Instituto Nacional Enfermedades Infecciosas C.G.Malbran	2022-01-21	Baumeister E. et al
Argentina/INEI118468/2022	EPI_ISL_9571495	Servicio Virosis Respiratorias-Departamento Virolog√≠a-INEI	Instituto Nacional Enfermedades Infecciosas C.G.Malbran	2022-01-21	Baumeister E. et al
Argentina/INEI118470/2022	EPI_ISL_9571496	Servicio Virosis Respiratorias-Departamento Virolog√≠a-INEI	Instituto Nacional Enfermedades Infecciosas C.G.Malbran	2022-01-21	Baumeister E. et al
Argentina/INEI118474/2022	EPI_ISL_9571500	Servicio Virosis Respiratorias-Departamento Virolog√≠a-INEI	Instituto Nacional Enfermedades Infecciosas C.G.Malbran	2022-01-24	Baumeister E. et al
Argentina/INEI118476/2022	EPI_ISL_9571501	Servicio Virosis Respiratorias-Departamento Virolog√≠a-INEI	Instituto Nacional Enfermedades Infecciosas C.G.Malbran	2022-01-24	Baumeister E. et al
Argentina/INEI118480/2022	EPI_ISL_9571503	Servicio Virosis Respiratorias-Departamento Virolog√≠a-INEI	Instituto Nacional Enfermedades Infecciosas C.G.Malbran	2022-01-24	Baumeister E. et al
Argentina/INEI118510/2022	EPI_ISL_9861075	Servicio Virosis Respiratorias-Departamento Virolog√≠a-INEI	Instituto Nacional Enfermedades Infecciosas C.G.Malbran	2022-01-19	Baumeister E. et al
Argentina/INEI118512/2022	EPI_ISL_9861077	Servicio Virosis Respiratorias-Departamento Virolog√≠a-INEI	Instituto Nacional Enfermedades Infecciosas C.G.Malbran	2022-01-19	Baumeister E. et al
Argentina/INEI118525/2022	EPI_ISL_9861088	Servicio Virosis Respiratorias-Departamento Virolog√≠a-INEI	Instituto Nacional Enfermedades Infecciosas C.G.Malbran	2022-01-10	Baumeister E. et al
Argentina/INEI118532/2022	EPI_ISL_9861092	Servicio Virosis Respiratorias-Departamento Virolog√≠a-INEI	Instituto Nacional Enfermedades Infecciosas C.G.Malbran	2022-01-11	Baumeister E. et al
Argentina/INEI118539/2022	EPI_ISL_9861094	Servicio Virosis Respiratorias-Departamento Virolog√≠a-INEI	Instituto Nacional Enfermedades Infecciosas C.G.Malbran	2022-01-13	Baumeister E. et al
Argentina/INEI118574/2022	EPI_ISL_9861100	Servicio Virosis Respiratorias-Departamento Virolog√≠a-INEI	Instituto Nacional Enfermedades Infecciosas C.G.Malbran	2022-01-21	Baumeister E. et al
Argentina/INEI118582/2022	EPI_ISL_9861105	Servicio Virosis Respiratorias-Departamento Virolog√≠a-INEI	Instituto Nacional Enfermedades Infecciosas C.G.Malbran	2022-01-12	Baumeister E. et al
Argentina/INEI118585/2022	EPI_ISL_9861108	Servicio Virosis Respiratorias-Departamento Virolog√≠a-INEI	Instituto Nacional Enfermedades Infecciosas C.G.Malbran	2022-01-13	Baumeister E. et al
Argentina/INEI118599/2022	EPI_ISL_9861116	Servicio Virosis Respiratorias-Departamento Virolog√≠a-INEI	Instituto Nacional Enfermedades Infecciosas C.G.Malbran	2022-01-19	Baumeister E. et al
Argentina/INEI118608/2022	EPI_ISL_9861118	Servicio Virosis Respiratorias-Departamento Virolog√≠a-INEI	Instituto Nacional Enfermedades Infecciosas C.G.Malbran	2022-01-23	Baumeister E. et al
Argentina/INEI118612/2022	EPI_ISL_9861121	Servicio Virosis Respiratorias-Departamento Virolog√≠a-INEI	Instituto Nacional Enfermedades Infecciosas C.G.Malbran	2022-01-21	Baumeister E. et al
Argentina/INEI118649/2022	EPI_ISL_9861128	Servicio Virosis Respiratorias-Departamento Virolog√≠a-INEI	Instituto Nacional Enfermedades Infecciosas C.G.Malbran	2022-01-25	Baumeister E. et al
Argentina/INEI118658/2022	EPI_ISL_9861133	Servicio Virosis Respiratorias-Departamento Virolog√≠a-INEI	Instituto Nacional Enfermedades Infecciosas C.G.Malbran	2022-01-25	Baumeister E. et al
Argentina/INEI118660/2022	EPI_ISL_9861135	Servicio Virosis Respiratorias-Departamento Virolog√≠a-INEI	Instituto Nacional Enfermedades Infecciosas C.G.Malbran	2022-01-25	Baumeister E. et al
Argentina/INEI118661/2022	EPI_ISL_9861136	Servicio Virosis Respiratorias-Departamento Virolog√≠a-INEI	Instituto Nacional Enfermedades Infecciosas C.G.Malbran	2022-01-25	Baumeister E. et al
Argentina/INEI118664/2022	EPI_ISL_9861137	Servicio Virosis Respiratorias-Departamento Virolog√≠a-INEI	Instituto Nacional Enfermedades Infecciosas C.G.Malbran	2022-01-25	Baumeister E. et al
Argentina/INEI118666/2022	EPI_ISL_9861139	Servicio Virosis Respiratorias-Departamento Virolog√≠a-INEI	Instituto Nacional Enfermedades Infecciosas C.G.Malbran	2022-01-25	Baumeister E. et al
Argentina/INEI118668/2022	EPI_ISL_9861140	Servicio Virosis Respiratorias-Departamento Virolog√≠a-INEI	Instituto Nacional Enfermedades Infecciosas C.G.Malbran	2022-01-25	Baumeister E. et al
Argentina/INEI118670/2022	EPI_ISL_9861141	Servicio Virosis Respiratorias-Departamento Virolog√≠a-INEI	Instituto Nacional Enfermedades Infecciosas C.G.Malbran	2022-01-25	Baumeister E. et al
Argentina/INEI118673/2022	EPI_ISL_9861142	Servicio Virosis Respiratorias-Departamento Virolog√≠a-INEI	Instituto Nacional Enfermedades Infecciosas C.G.Malbran	2022-01-26	Baumeister E. et al
Argentina/INEI118674/2022	EPI_ISL_9861143	Servicio Virosis Respiratorias-Departamento Virolog√≠a-INEI	Instituto Nacional Enfermedades Infecciosas C.G.Malbran	2022-01-25	Baumeister E. et al
Argentina/INEI118680/2022	EPI_ISL_9861145	Servicio Virosis Respiratorias-Departamento Virolog√≠a-INEI	Instituto Nacional Enfermedades Infecciosas C.G.Malbran	2022-01-26	Baumeister E. et al
Argentina/INEI118684/2022	EPI_ISL_9861147	Servicio Virosis Respiratorias-Departamento Virolog√≠a-INEI	Instituto Nacional Enfermedades Infecciosas C.G.Malbran	2022-01-26	Baumeister E. et al
Argentina/INEI118696/2022	EPI_ISL_9861157	Servicio Virosis Respiratorias-Departamento Virolog√≠a-INEI	Instituto Nacional Enfermedades Infecciosas C.G.Malbran	2022-01-27	Baumeister E. et al
Argentina/INEI118700/2022	EPI_ISL_9861159	Servicio Virosis Respiratorias-Departamento Virolog√≠a-INEI	Instituto Nacional Enfermedades Infecciosas C.G.Malbran	2022-01-06	Baumeister E. et al
Argentina/INEI118702/2022	EPI_ISL_9861161	Servicio Virosis Respiratorias-Departamento Virolog√≠a-INEI	Instituto Nacional Enfermedades Infecciosas C.G.Malbran	2022-01-08	Baumeister E. et al
Argentina/INEI118731/2022	EPI_ISL_9861172	Servicio Virosis Respiratorias-Departamento Virolog√≠a-INEI	Instituto Nacional Enfermedades Infecciosas C.G.Malbran	2022-01-21	Baumeister E. et al
Argentina/INEI118746/2022	EPI_ISL_9861182	Servicio Virosis Respiratorias-Departamento Virolog√≠a-INEI	Instituto Nacional Enfermedades Infecciosas C.G.Malbran	2022-01-10	Baumeister E. et al
Argentina/INEI118758/2022	EPI_ISL_9861188	Servicio Virosis Respiratorias-Departamento Virolog√≠a-INEI	Instituto Nacional Enfermedades Infecciosas C.G.Malbran	2022-01-21	Baumeister E. et al
Argentina/INEI118759/2022	EPI_ISL_9861189	Servicio Virosis Respiratorias-Departamento Virolog√≠a-INEI	Instituto Nacional Enfermedades Infecciosas C.G.Malbran	2022-01-26	Baumeister E. et al
Argentina/INEI118766/2022	EPI_ISL_9861193	Servicio Virosis Respiratorias-Departamento Virolog√≠a-INEI	Instituto Nacional Enfermedades Infecciosas C.G.Malbran	2022-01-27	Baumeister E. et al
Argentina/INEI118770/2022	EPI_ISL_9861194	Servicio Virosis Respiratorias-Departamento Virolog√≠a-INEI	Instituto Nacional Enfermedades Infecciosas C.G.Malbran	2022-01-25	Baumeister E. et al
Argentina/INEI118772/2022	EPI_ISL_9861195	Servicio Virosis Respiratorias-Departamento Virolog√≠a-INEI	Instituto Nacional Enfermedades Infecciosas C.G.Malbran	2022-01-24	Baumeister E. et al
Argentina/INEI118775/2022	EPI_ISL_9861197	Servicio Virosis Respiratorias-Departamento Virolog√≠a-INEI	Instituto Nacional Enfermedades Infecciosas C.G.Malbran	2022-01-24	Baumeister E. et al
Argentina/INEI118795/2022	EPI_ISL_9861208	Servicio Virosis Respiratorias-Departamento Virolog√≠a-INEI	Instituto Nacional Enfermedades Infecciosas C.G.Malbran	2022-01-17	Baumeister E. et al
Argentina/INEI118808/2022	EPI_ISL_9861214	Servicio Virosis Respiratorias-Departamento Virolog√≠a-INEI	Instituto Nacional Enfermedades Infecciosas C.G.Malbran	2022-01-19	Baumeister E. et al
Argentina/INEI118819/2022	EPI_ISL_9861219	Servicio Virosis Respiratorias-Departamento Virolog√≠a-INEI	Instituto Nacional Enfermedades Infecciosas C.G.Malbran	2022-01-28	Baumeister E. et al
Argentina/INEI118820/2022	EPI_ISL_9861220	Servicio Virosis Respiratorias-Departamento Virolog√≠a-INEI	Instituto Nacional Enfermedades Infecciosas C.G.Malbran	2022-01-28	Baumeister E. et al
Argentina/INEI118840/2022	EPI_ISL_9861222	Servicio Virosis Respiratorias-Departamento Virolog√≠a-INEI	Instituto Nacional Enfermedades Infecciosas C.G.Malbran	2022-01-30	Baumeister E. et al
Argentina/INEI118867/2022	EPI_ISL_9861226	Servicio Virosis Respiratorias-Departamento Virolog√≠a-INEI	Instituto Nacional Enfermedades Infecciosas C.G.Malbran	2022-01-27	Baumeister E. et al
Argentina/INEI118871/2022	EPI_ISL_9861229	Servicio Virosis Respiratorias-Departamento Virolog√≠a-INEI	Instituto Nacional Enfermedades Infecciosas C.G.Malbran	2022-01-12	Baumeister E. et al
Argentina/INEI118875/2022	EPI_ISL_9861231	Servicio Virosis Respiratorias-Departamento Virolog√≠a-INEI	Instituto Nacional Enfermedades Infecciosas C.G.Malbran	2022-01-10	Baumeister E. et al
Argentina/INEI118879/2022	EPI_ISL_9861232	Servicio Virosis Respiratorias-Departamento Virolog√≠a-INEI	Instituto Nacional Enfermedades Infecciosas C.G.Malbran	2022-01-10	Baumeister E. et al
Argentina/INEI118880/2022	EPI_ISL_9861233	Servicio Virosis Respiratorias-Departamento Virolog√≠a-INEI	Instituto Nacional Enfermedades Infecciosas C.G.Malbran	2022-01-10	Baumeister E. et al
Argentina/INEI118882/2022	EPI_ISL_9861234	Servicio Virosis Respiratorias-Departamento Virolog√≠a-INEI	Instituto Nacional Enfermedades Infecciosas C.G.Malbran	2022-01-09	Baumeister E. et al
Argentina/INEI118884/2022	EPI_ISL_9861236	Servicio Virosis Respiratorias-Departamento Virolog√≠a-INEI	Instituto Nacional Enfermedades Infecciosas C.G.Malbran	2022-01-08	Baumeister E. et al
Argentina/INEI118891/2022	EPI_ISL_9861240	Servicio Virosis Respiratorias-Departamento Virolog√≠a-INEI	Instituto Nacional Enfermedades Infecciosas C.G.Malbran	2022-01-07	Baumeister E. et al
Argentina/INEI118892/2022	EPI_ISL_9861241	Servicio Virosis Respiratorias-Departamento Virolog√≠a-INEI	Instituto Nacional Enfermedades Infecciosas C.G.Malbran	2022-01-06	Baumeister E. et al
Argentina/INEI118897/2021	EPI_ISL_9861245	Servicio Virosis Respiratorias-Departamento Virolog√≠a-INEI	Instituto Nacional Enfermedades Infecciosas C.G.Malbran	2021-12-29	Baumeister E. et al
Argentina/INEI118898/2021	EPI_ISL_9861246	Servicio Virosis Respiratorias-Departamento Virolog√≠a-INEI	Instituto Nacional Enfermedades Infecciosas C.G.Malbran	2021-12-28	Baumeister E. et al
Argentina/INEI118899/2021	EPI_ISL_9861247	Servicio Virosis Respiratorias-Departamento Virolog√≠a-INEI	Instituto Nacional Enfermedades Infecciosas C.G.Malbran	2021-12-28	Baumeister E. et al
Argentina/INEI118901/2021	EPI_ISL_9861249	Servicio Virosis Respiratorias-Departamento Virolog√≠a-INEI	Instituto Nacional Enfermedades Infecciosas C.G.Malbran	2021-12-29	Baumeister E. et al
Argentina/INEI118904/2021	EPI_ISL_9861252	Servicio Virosis Respiratorias-Departamento Virolog√≠a-INEI	Instituto Nacional Enfermedades Infecciosas C.G.Malbran	2021-12-30	Baumeister E. et al
Argentina/INEI118906/2021	EPI_ISL_9861254	Servicio Virosis Respiratorias-Departamento Virolog√≠a-INEI	Instituto Nacional Enfermedades Infecciosas C.G.Malbran	2021-12-31	Baumeister E. et al
Argentina/INEI118907/2022	EPI_ISL_9861255	Servicio Virosis Respiratorias-Departamento Virolog√≠a-INEI	Instituto Nacional Enfermedades Infecciosas C.G.Malbran	2022-01-01	Baumeister E. et al
Argentina/INEI118910/2022	EPI_ISL_9861257	Servicio Virosis Respiratorias-Departamento Virolog√≠a-INEI	Instituto Nacional Enfermedades Infecciosas C.G.Malbran	2022-01-02	Baumeister E. et al
Argentina/INEI118913/2022	EPI_ISL_9861260	Servicio Virosis Respiratorias-Departamento Virolog√≠a-INEI	Instituto Nacional Enfermedades Infecciosas C.G.Malbran	2022-01-03	Baumeister E. et al
Argentina/INEI118914/2022	EPI_ISL_9861261	Servicio Virosis Respiratorias-Departamento Virolog√≠a-INEI	Instituto Nacional Enfermedades Infecciosas C.G.Malbran	2022-01-04	Baumeister E. et al
Argentina/INEI118917/2022	EPI_ISL_9861263	Servicio Virosis Respiratorias-Departamento Virolog√≠a-INEI	Instituto Nacional Enfermedades Infecciosas C.G.Malbran	2022-01-04	Baumeister E. et al
Argentina/INEI118918/2022	EPI_ISL_9861264	Servicio Virosis Respiratorias-Departamento Virolog√≠a-INEI	Instituto Nacional Enfermedades Infecciosas C.G.Malbran	2022-01-03	Baumeister E. et al
Argentina/INEI118919/2022	EPI_ISL_9861265	Servicio Virosis Respiratorias-Departamento Virolog√≠a-INEI	Instituto Nacional Enfermedades Infecciosas C.G.Malbran	2022-01-04	Baumeister E. et al
Argentina/INEI118922/2021	EPI_ISL_9861268	Servicio Virosis Respiratorias-Departamento Virolog√≠a-INEI	Instituto Nacional Enfermedades Infecciosas C.G.Malbran	2021-12-30	Baumeister E. et al
Argentina/INEI118927/2022	EPI_ISL_9861271	Servicio Virosis Respiratorias-Departamento Virolog√≠a-INEI	Instituto Nacional Enfermedades Infecciosas C.G.Malbran	2022-01-13	Baumeister E. et al
Argentina/INEI118949/2022	EPI_ISL_9861280	Servicio Virosis Respiratorias-Departamento Virolog√≠a-INEI	Instituto Nacional Enfermedades Infecciosas C.G.Malbran	2022-01-20	Baumeister E. et al
Argentina/INEI118951/2022	EPI_ISL_9861281	Servicio Virosis Respiratorias-Departamento Virolog√≠a-INEI	Instituto Nacional Enfermedades Infecciosas C.G.Malbran	2022-01-31	Baumeister E. et al
Argentina/INEI118952/2022	EPI_ISL_9861282	Servicio Virosis Respiratorias-Departamento Virolog√≠a-INEI	Instituto Nacional Enfermedades Infecciosas C.G.Malbran	2022-01-31	Baumeister E. et al
Argentina/INEI118956/2022	EPI_ISL_9861284	Servicio Virosis Respiratorias-Departamento Virolog√≠a-INEI	Instituto Nacional Enfermedades Infecciosas C.G.Malbran	2022-01-31	Baumeister E. et al
Argentina/INEI118961/2022	EPI_ISL_9861287	Servicio Virosis Respiratorias-Departamento Virolog√≠a-INEI	Instituto Nacional Enfermedades Infecciosas C.G.Malbran	2022-01-31	Baumeister E. et al
Argentina/INEI118965/2022	EPI_ISL_9861288	Servicio Virosis Respiratorias-Departamento Virolog√≠a-INEI	Instituto Nacional Enfermedades Infecciosas C.G.Malbran	2022-01-31	Baumeister E. et al
Argentina/INEI118984/2022	EPI_ISL_9861293	Servicio Virosis Respiratorias-Departamento Virolog√≠a-INEI	Instituto Nacional Enfermedades Infecciosas C.G.Malbran	2022-01-14	Baumeister E. et al
Argentina/INEI118987/2022	EPI_ISL_9861296	Servicio Virosis Respiratorias-Departamento Virolog√≠a-INEI	Instituto Nacional Enfermedades Infecciosas C.G.Malbran	2022-01-17	Baumeister E. et al
Argentina/INEI118990/2022	EPI_ISL_9861299	Servicio Virosis Respiratorias-Departamento Virolog√≠a-INEI	Instituto Nacional Enfermedades Infecciosas C.G.Malbran	2022-01-17	Baumeister E. et al
Argentina/INEI118992/2022	EPI_ISL_9861301	Servicio Virosis Respiratorias-Departamento Virolog√≠a-INEI	Instituto Nacional Enfermedades Infecciosas C.G.Malbran	2022-01-21	Baumeister E. et al
Argentina/INEI119007/2022	EPI_ISL_9861312	Servicio Virosis Respiratorias-Departamento Virolog√≠a-INEI	Instituto Nacional Enfermedades Infecciosas C.G.Malbran	2022-01-14	Baumeister E. et al
Argentina/INEI119018/2022	EPI_ISL_9861318	Servicio Virosis Respiratorias-Departamento Virolog√≠a-INEI	Instituto Nacional Enfermedades Infecciosas C.G.Malbran	2022-01-17	Baumeister E. et al
Argentina/INEI119020/2022	EPI_ISL_9861319	Servicio Virosis Respiratorias-Departamento Virolog√≠a-INEI	Instituto Nacional Enfermedades Infecciosas C.G.Malbran	2022-01-24	Baumeister E. et al
Argentina/INEI119026/2022	EPI_ISL_9861322	Servicio Virosis Respiratorias-Departamento Virolog√≠a-INEI	Instituto Nacional Enfermedades Infecciosas C.G.Malbran	2022-02-01	Baumeister E. et al
Argentina/INEI119026/2022-02-01	EPI_ISL_9861322	Servicio Virosis Respiratorias-Departamento Virolog√≠a-INEI	Instituto Nacional Enfermedades Infecciosas C.G.Malbran	2022-02-01	Baumeister E., Avaro M., Benedetti E., Russo M., Dattero ME, Pontoriero A., Cisterna D., Molina V., Perandones C., Tuduri E., De Belder D., Sanchez Loria J., Haim MS., Lorenzo F., Poklepovich T., Campos J.
Argentina/INEI119027/2022	EPI_ISL_9861323	Servicio Virosis Respiratorias-Departamento Virolog√≠a-INEI	Instituto Nacional Enfermedades Infecciosas C.G.Malbran	2022-02-01	Baumeister E. et al
Argentina/INEI119037/2022	EPI_ISL_9861326	Servicio Virosis Respiratorias-Departamento Virolog√≠a-INEI	Instituto Nacional Enfermedades Infecciosas C.G.Malbran	2022-02-01	Baumeister E. et al
Argentina/INEI119038/2022	EPI_ISL_9861327	Servicio Virosis Respiratorias-Departamento Virolog√≠a-INEI	Instituto Nacional Enfermedades Infecciosas C.G.Malbran	2022-02-01	Baumeister E. et al
Argentina/INEI119050/2022	EPI_ISL_9861330	Servicio Virosis Respiratorias-Departamento Virolog√≠a-INEI	Instituto Nacional Enfermedades Infecciosas C.G.Malbran	2022-01-25	Baumeister E. et al
Argentina/INEI119051/2022	EPI_ISL_9861331	Servicio Virosis Respiratorias-Departamento Virolog√≠a-INEI	Instituto Nacional Enfermedades Infecciosas C.G.Malbran	2022-01-25	Baumeister E. et al
Argentina/INEI119053/2022	EPI_ISL_9861333	Servicio Virosis Respiratorias-Departamento Virolog√≠a-INEI	Instituto Nacional Enfermedades Infecciosas C.G.Malbran	2022-01-26	Baumeister E. et al
Argentina/INEI119060/2022	EPI_ISL_10080857	Servicio Virosis Respiratorias-Departamento Virolog√≠a-INEI	Instituto Nacional Enfermedades Infecciosas C.G.Malbran	2022-01-26	Baumeister E. et al
Argentina/INEI119077/2022	EPI_ISL_10080865	Servicio Virosis Respiratorias-Departamento Virolog√≠a-INEI	Instituto Nacional Enfermedades Infecciosas C.G.Malbran	2022-01-28	Baumeister E. et al
Argentina/INEI119080/2022	EPI_ISL_10080867	Servicio Virosis Respiratorias-Departamento Virolog√≠a-INEI	Instituto Nacional Enfermedades Infecciosas C.G.Malbran	2022-02-01	Baumeister E. et al
Argentina/INEI119088/2022	EPI_ISL_10080873	Servicio Virosis Respiratorias-Departamento Virolog√≠a-INEI	Instituto Nacional Enfermedades Infecciosas C.G.Malbran	2022-01-17	Baumeister E. et al
Argentina/INEI119089/2022	EPI_ISL_10080874	Servicio Virosis Respiratorias-Departamento Virolog√≠a-INEI	Instituto Nacional Enfermedades Infecciosas C.G.Malbran	2022-01-17	Baumeister E. et al
Argentina/INEI119093/2022	EPI_ISL_10080876	Servicio Virosis Respiratorias-Departamento Virolog√≠a-INEI	Instituto Nacional Enfermedades Infecciosas C.G.Malbran	2022-01-13	Baumeister E. et al
Argentina/INEI119100/2022	EPI_ISL_10080879	Servicio Virosis Respiratorias-Departamento Virolog√≠a-INEI	Instituto Nacional Enfermedades Infecciosas C.G.Malbran	2022-01-17	Baumeister E. et al
Argentina/INEI119103/2022	EPI_ISL_10080882	Servicio Virosis Respiratorias-Departamento Virolog√≠a-INEI	Instituto Nacional Enfermedades Infecciosas C.G.Malbran	2022-02-01	Baumeister E. et al
Argentina/INEI119116/2022	EPI_ISL_10080885	Servicio Virosis Respiratorias-Departamento Virolog√≠a-INEI	Instituto Nacional Enfermedades Infecciosas C.G.Malbran	2022-02-02	Baumeister E. et al
Argentina/INEI119118/2022	EPI_ISL_10080886	Servicio Virosis Respiratorias-Departamento Virolog√≠a-INEI	Instituto Nacional Enfermedades Infecciosas C.G.Malbran	2022-02-02	Baumeister E. et al
Argentina/INEI119136/2022	EPI_ISL_10080894	Servicio Virosis Respiratorias-Departamento Virolog√≠a-INEI	Instituto Nacional Enfermedades Infecciosas C.G.Malbran	2022-02-03	Baumeister E. et al
Argentina/INEI119138/2022	EPI_ISL_10080895	Servicio Virosis Respiratorias-Departamento Virolog√≠a-INEI	Instituto Nacional Enfermedades Infecciosas C.G.Malbran	2022-02-03	Baumeister E. et al
Argentina/INEI119141/2022	EPI_ISL_10080896	Servicio Virosis Respiratorias-Departamento Virolog√≠a-INEI	Instituto Nacional Enfermedades Infecciosas C.G.Malbran	2022-02-03	Baumeister E. et al
Argentina/INEI119142/2022	EPI_ISL_10080897	Servicio Virosis Respiratorias-Departamento Virolog√≠a-INEI	Instituto Nacional Enfermedades Infecciosas C.G.Malbran	2022-02-03	Baumeister E. et al
Argentina/INEI119147/2022	EPI_ISL_10080900	Servicio Virosis Respiratorias-Departamento Virolog√≠a-INEI	Instituto Nacional Enfermedades Infecciosas C.G.Malbran	2022-01-29	Baumeister E. et al
Argentina/INEI119165/2022	EPI_ISL_10080913	Servicio Virosis Respiratorias-Departamento Virolog√≠a-INEI	Instituto Nacional Enfermedades Infecciosas C.G.Malbran	2022-01-19	Baumeister E. et al
Argentina/INEI119172/2022	EPI_ISL_10080920	Servicio Virosis Respiratorias-Departamento Virolog√≠a-INEI	Instituto Nacional Enfermedades Infecciosas C.G.Malbran	2022-01-19	Baumeister E. et al
Argentina/INEI119173/2022	EPI_ISL_10080921	Servicio Virosis Respiratorias-Departamento Virolog√≠a-INEI	Instituto Nacional Enfermedades Infecciosas C.G.Malbran	2022-01-19	Baumeister E. et al
Argentina/INEI119179/2022	EPI_ISL_10080926	Servicio Virosis Respiratorias-Departamento Virolog√≠a-INEI	Instituto Nacional Enfermedades Infecciosas C.G.Malbran	2022-01-03	Baumeister E. et al
Argentina/INEI119180/2022	EPI_ISL_10080927	Servicio Virosis Respiratorias-Departamento Virolog√≠a-INEI	Instituto Nacional Enfermedades Infecciosas C.G.Malbran	2022-01-03	Baumeister E. et al
Argentina/INEI119181/2022	EPI_ISL_10080928	Servicio Virosis Respiratorias-Departamento Virolog√≠a-INEI	Instituto Nacional Enfermedades Infecciosas C.G.Malbran	2022-01-05	Baumeister E. et al
Argentina/INEI119184/2022	EPI_ISL_10080931	Servicio Virosis Respiratorias-Departamento Virolog√≠a-INEI	Instituto Nacional Enfermedades Infecciosas C.G.Malbran	2022-01-04	Baumeister E. et al
Argentina/INEI119195/2022	EPI_ISL_10080939	Servicio Virosis Respiratorias-Departamento Virolog√≠a-INEI	Instituto Nacional Enfermedades Infecciosas C.G.Malbran	2022-01-21	Baumeister E. et al
Argentina/INEI119198/2022	EPI_ISL_10080940	Servicio Virosis Respiratorias-Departamento Virolog√≠a-INEI	Instituto Nacional Enfermedades Infecciosas C.G.Malbran	2022-01-18	Baumeister E. et al
Argentina/INEI119200/2022	EPI_ISL_10080941	Servicio Virosis Respiratorias-Departamento Virolog√≠a-INEI	Instituto Nacional Enfermedades Infecciosas C.G.Malbran	2022-01-24	Baumeister E. et al
Argentina/INEI119205/2022	EPI_ISL_10080945	Servicio Virosis Respiratorias-Departamento Virolog√≠a-INEI	Instituto Nacional Enfermedades Infecciosas C.G.Malbran	2022-01-25	Baumeister E. et al
Argentina/INEI119211/2022	EPI_ISL_10080947	Servicio Virosis Respiratorias-Departamento Virolog√≠a-INEI	Instituto Nacional Enfermedades Infecciosas C.G.Malbran	2022-02-04	Baumeister E. et al
Argentina/INEI119216/2022	EPI_ISL_10080950	Servicio Virosis Respiratorias-Departamento Virolog√≠a-INEI	Instituto Nacional Enfermedades Infecciosas C.G.Malbran	2022-02-04	Baumeister E. et al
Argentina/INEI119216/2022-02-04	EPI_ISL_10080950	Servicio Virosis Respiratorias-Departamento Virolog√≠a-INEI	Instituto Nacional Enfermedades Infecciosas C.G.Malbran	2022-02-04	Baumeister E., Avaro M., Benedetti E., Russo M., Dattero ME, Pontoriero A., Cisterna D., Molina V., Perandones C., Tuduri E., De Belder D., Sanchez Loria J., Haim MS., Lorenzo F., Poklepovich T., Campos J.
Argentina/INEI119218/2022	EPI_ISL_10080951	Servicio Virosis Respiratorias-Departamento Virolog√≠a-INEI	Instituto Nacional Enfermedades Infecciosas C.G.Malbran	2022-02-04	Baumeister E. et al
Argentina/INEI119220/2022	EPI_ISL_10080952	Servicio Virosis Respiratorias-Departamento Virolog√≠a-INEI	Instituto Nacional Enfermedades Infecciosas C.G.Malbran	2022-02-05	Baumeister E. et al
Argentina/INEI119221/2022	EPI_ISL_10080953	Servicio Virosis Respiratorias-Departamento Virolog√≠a-INEI	Instituto Nacional Enfermedades Infecciosas C.G.Malbran	2022-02-05	Baumeister E. et al
Argentina/INEI119222/2022	EPI_ISL_10080954	Servicio Virosis Respiratorias-Departamento Virolog√≠a-INEI	Instituto Nacional Enfermedades Infecciosas C.G.Malbran	2022-02-05	Baumeister E. et al
Argentina/INEI119228/2022	EPI_ISL_10080956	Servicio Virosis Respiratorias-Departamento Virolog√≠a-INEI	Instituto Nacional Enfermedades Infecciosas C.G.Malbran	2022-02-06	Baumeister E. et al
Argentina/INEI119238/2022	EPI_ISL_10799329	Servicio Virosis Respiratorias-Departamento Virolog√≠a-INEI	Instituto Nacional Enfermedades Infecciosas C.G.Malbran	2022-02-07	Baumeister E. et al
Argentina/INEI119241/2022	EPI_ISL_10080961	Servicio Virosis Respiratorias-Departamento Virolog√≠a-INEI	Instituto Nacional Enfermedades Infecciosas C.G.Malbran	2022-02-07	Baumeister E. et al
Argentina/INEI119242/2022	EPI_ISL_10080962	Servicio Virosis Respiratorias-Departamento Virolog√≠a-INEI	Instituto Nacional Enfermedades Infecciosas C.G.Malbran	2022-02-07	Baumeister E. et al
Argentina/INEI119242/2022-02-07	EPI_ISL_10080962	Servicio Virosis Respiratorias-Departamento Virolog√≠a-INEI	Instituto Nacional Enfermedades Infecciosas C.G.Malbran	2022-02-07	Baumeister E., Avaro M., Benedetti E., Russo M., Dattero ME, Pontoriero A., Cisterna D., Molina V., Perandones C., Tuduri E., De Belder D., Sanchez Loria J., Haim MS., Lorenzo F., Poklepovich T., Campos J.
Argentina/INEI119244/2022	EPI_ISL_10080963	Servicio Virosis Respiratorias-Departamento Virolog√≠a-INEI	Instituto Nacional Enfermedades Infecciosas C.G.Malbran	2022-02-07	Baumeister E. et al
Argentina/INEI119257/2022	EPI_ISL_10799330	Servicio Virosis Respiratorias-Departamento Virolog√≠a-INEI	Instituto Nacional Enfermedades Infecciosas C.G.Malbran	2022-02-08	Baumeister E. et al
Argentina/INEI119259/2022	EPI_ISL_10799331	Servicio Virosis Respiratorias-Departamento Virolog√≠a-INEI	Instituto Nacional Enfermedades Infecciosas C.G.Malbran	2022-02-08	Baumeister E. et al
Argentina/INEI119260/2022	EPI_ISL_10799332	Servicio Virosis Respiratorias-Departamento Virolog√≠a-INEI	Instituto Nacional Enfermedades Infecciosas C.G.Malbran	2022-02-08	Baumeister E. et al
Argentina/INEI119268/2022	EPI_ISL_10799333	Servicio Virosis Respiratorias-Departamento Virolog√≠a-INEI	Instituto Nacional Enfermedades Infecciosas C.G.Malbran	2022-02-06	Baumeister E. et al
Argentina/INEI119270/2022	EPI_ISL_10320328	Servicio Virosis Respiratorias-Departamento Virolog√≠a-INEI	Instituto Nacional Enfermedades Infecciosas C.G.Malbran	2022-02-03	Baumeister E. et al
Argentina/INEI119309/2022	EPI_ISL_10320339	Servicio Virosis Respiratorias-Departamento Virolog√≠a-INEI	Instituto Nacional Enfermedades Infecciosas C.G.Malbran	2022-01-31	Baumeister E. et al
Argentina/INEI119310/2022	EPI_ISL_10320340	Servicio Virosis Respiratorias-Departamento Virolog√≠a-INEI	Instituto Nacional Enfermedades Infecciosas C.G.Malbran	2022-01-31	Baumeister E. et al
Argentina/INEI119313/2022	EPI_ISL_10320342	Servicio Virosis Respiratorias-Departamento Virolog√≠a-INEI	Instituto Nacional Enfermedades Infecciosas C.G.Malbran	2022-01-31	Baumeister E. et al
Argentina/INEI119315/2022	EPI_ISL_10320344	Servicio Virosis Respiratorias-Departamento Virolog√≠a-INEI	Instituto Nacional Enfermedades Infecciosas C.G.Malbran	2022-01-31	Baumeister E. et al
Argentina/INEI119319/2022	EPI_ISL_10320346	Servicio Virosis Respiratorias-Departamento Virolog√≠a-INEI	Instituto Nacional Enfermedades Infecciosas C.G.Malbran	2022-01-31	Baumeister E. et al
Argentina/INEI119324/2022	EPI_ISL_10799334	Servicio Virosis Respiratorias-Departamento Virolog√≠a-INEI	Instituto Nacional Enfermedades Infecciosas C.G.Malbran	2022-02-06	Baumeister E. et al
Argentina/INEI119328/2022	EPI_ISL_10799335	Servicio Virosis Respiratorias-Departamento Virolog√≠a-INEI	Instituto Nacional Enfermedades Infecciosas C.G.Malbran	2022-02-09	Baumeister E. et al
Argentina/INEI119331/2022	EPI_ISL_10799336	Servicio Virosis Respiratorias-Departamento Virolog√≠a-INEI	Instituto Nacional Enfermedades Infecciosas C.G.Malbran	2022-02-09	Baumeister E. et al
Argentina/INEI119344/2022	EPI_ISL_10799337	Servicio Virosis Respiratorias-Departamento Virolog√≠a-INEI	Instituto Nacional Enfermedades Infecciosas C.G.Malbran	2022-02-09	Baumeister E. et al
Argentina/INEI119348/2022	EPI_ISL_10705533	Servicio Virosis Respiratorias-Departamento Virolog√≠a-INEI	Instituto Nacional Enfermedades Infecciosas C.G.Malbran	2022-01-27	Baumeister E. et al
Argentina/INEI119349/2022	EPI_ISL_10705534	Servicio Virosis Respiratorias-Departamento Virolog√≠a-INEI	Instituto Nacional Enfermedades Infecciosas C.G.Malbran	2022-01-26	Baumeister E. et al
Argentina/INEI119352/2022	EPI_ISL_10705537	Servicio Virosis Respiratorias-Departamento Virolog√≠a-INEI	Instituto Nacional Enfermedades Infecciosas C.G.Malbran	2022-01-21	Baumeister E. et al
Argentina/INEI119353/2022	EPI_ISL_10705538	Servicio Virosis Respiratorias-Departamento Virolog√≠a-INEI	Instituto Nacional Enfermedades Infecciosas C.G.Malbran	2022-02-02	Baumeister E. et al
Argentina/INEI119354/2022	EPI_ISL_10705539	Servicio Virosis Respiratorias-Departamento Virolog√≠a-INEI	Instituto Nacional Enfermedades Infecciosas C.G.Malbran	2022-01-26	Baumeister E. et al
Argentina/INEI119355/2022	EPI_ISL_10705540	Servicio Virosis Respiratorias-Departamento Virolog√≠a-INEI	Instituto Nacional Enfermedades Infecciosas C.G.Malbran	2022-02-04	Baumeister E. et al
Argentina/INEI119361/2022	EPI_ISL_10705542	Servicio Virosis Respiratorias-Departamento Virolog√≠a-INEI	Instituto Nacional Enfermedades Infecciosas C.G.Malbran	2022-01-25	Baumeister E. et al
Argentina/INEI119365/2022	EPI_ISL_10705543	Servicio Virosis Respiratorias-Departamento Virolog√≠a-INEI	Instituto Nacional Enfermedades Infecciosas C.G.Malbran	2022-02-02	Baumeister E. et al
Argentina/INEI119367/2022	EPI_ISL_10705544	Servicio Virosis Respiratorias-Departamento Virolog√≠a-INEI	Instituto Nacional Enfermedades Infecciosas C.G.Malbran	2022-02-04	Baumeister E. et al
Argentina/INEI119370/2022	EPI_ISL_10705547	Servicio Virosis Respiratorias-Departamento Virolog√≠a-INEI	Instituto Nacional Enfermedades Infecciosas C.G.Malbran	2022-02-07	Baumeister E. et al
Argentina/INEI119385/2022	EPI_ISL_10799338	Servicio Virosis Respiratorias-Departamento Virolog√≠a-INEI	Instituto Nacional Enfermedades Infecciosas C.G.Malbran	2022-02-07	Baumeister E. et al
Argentina/INEI119391/2022	EPI_ISL_10799339	Servicio Virosis Respiratorias-Departamento Virolog√≠a-INEI	Instituto Nacional Enfermedades Infecciosas C.G.Malbran	2022-02-10	Baumeister E. et al
Argentina/INEI119393/2022	EPI_ISL_10320359	Servicio Virosis Respiratorias-Departamento Virolog√≠a-INEI	Instituto Nacional Enfermedades Infecciosas C.G.Malbran	2022-01-30	Baumeister E. et al
Argentina/INEI119394/2022	EPI_ISL_10320360	Servicio Virosis Respiratorias-Departamento Virolog√≠a-INEI	Instituto Nacional Enfermedades Infecciosas C.G.Malbran	2022-02-01	Baumeister E. et al
Argentina/INEI119396/2022	EPI_ISL_10320362	Servicio Virosis Respiratorias-Departamento Virolog√≠a-INEI	Instituto Nacional Enfermedades Infecciosas C.G.Malbran	2022-02-02	Baumeister E. et al
Argentina/INEI119397/2022	EPI_ISL_10320363	Servicio Virosis Respiratorias-Departamento Virolog√≠a-INEI	Instituto Nacional Enfermedades Infecciosas C.G.Malbran	2022-02-01	Baumeister E. et al
Argentina/INEI119399/2022	EPI_ISL_10799340	Servicio Virosis Respiratorias-Departamento Virolog√≠a-INEI	Instituto Nacional Enfermedades Infecciosas C.G.Malbran	2022-02-07	Baumeister E. et al
Argentina/INEI119404/2022	EPI_ISL_10705552	Servicio Virosis Respiratorias-Departamento Virolog√≠a-INEI	Instituto Nacional Enfermedades Infecciosas C.G.Malbran	2022-02-11	Baumeister E. et al
Argentina/INEI119405/2022	EPI_ISL_10705553	Servicio Virosis Respiratorias-Departamento Virolog√≠a-INEI	Instituto Nacional Enfermedades Infecciosas C.G.Malbran	2022-02-11	Baumeister E. et al
Argentina/INEI119405/2022-02-11	EPI_ISL_10705553	Servicio Virosis Respiratorias-Departamento Virolog√≠a-INEI	Instituto Nacional Enfermedades Infecciosas C.G.Malbran	2022-02-11	Baumeister E., Avaro M., Benedetti E., Russo M., Dattero ME, Pontoriero A., Cisterna D., Molina V., Perandones C., Tuduri E., De Belder D., Sanchez Loria J., Haim MS., Lorenzo F., Poklepovich T., Campos J.
Argentina/INEI119406/2022	EPI_ISL_10705554	Servicio Virosis Respiratorias-Departamento Virolog√≠a-INEI	Instituto Nacional Enfermedades Infecciosas C.G.Malbran	2022-02-12	Baumeister E. et al
Argentina/INEI119408/2022	EPI_ISL_10799341	Servicio Virosis Respiratorias-Departamento Virolog√≠a-INEI	Instituto Nacional Enfermedades Infecciosas C.G.Malbran	2022-02-12	Baumeister E. et al
Argentina/INEI119409/2022	EPI_ISL_10799342	Servicio Virosis Respiratorias-Departamento Virolog√≠a-INEI	Instituto Nacional Enfermedades Infecciosas C.G.Malbran	2022-02-12	Baumeister E. et al
Argentina/INEI119410/2022	EPI_ISL_10705555	Servicio Virosis Respiratorias-Departamento Virolog√≠a-INEI	Instituto Nacional Enfermedades Infecciosas C.G.Malbran	2022-02-12	Baumeister E. et al
Argentina/INEI119412/2022	EPI_ISL_10705556	Servicio Virosis Respiratorias-Departamento Virolog√≠a-INEI	Instituto Nacional Enfermedades Infecciosas C.G.Malbran	2022-02-14	Baumeister E. et al
Argentina/INEI119415/2022	EPI_ISL_10799343	Servicio Virosis Respiratorias-Departamento Virolog√≠a-INEI	Instituto Nacional Enfermedades Infecciosas C.G.Malbran	2022-02-13	Baumeister E. et al
Argentina/INEI119416/2022	EPI_ISL_10705559	Servicio Virosis Respiratorias-Departamento Virolog√≠a-INEI	Instituto Nacional Enfermedades Infecciosas C.G.Malbran	2022-02-13	Baumeister E. et al
Argentina/INEI119421/2022	EPI_ISL_10705560	Servicio Virosis Respiratorias-Departamento Virolog√≠a-INEI	Instituto Nacional Enfermedades Infecciosas C.G.Malbran	2022-02-05	Baumeister E. et al
Argentina/INEI119443/2022	EPI_ISL_10705561	Servicio Virosis Respiratorias-Departamento Virolog√≠a-INEI	Instituto Nacional Enfermedades Infecciosas C.G.Malbran	2022-01-24	Baumeister E. et al
Argentina/INEI119456/2022	EPI_ISL_10705573	Servicio Virosis Respiratorias-Departamento Virolog√≠a-INEI	Instituto Nacional Enfermedades Infecciosas C.G.Malbran	2022-01-26	Baumeister E. et al
Argentina/INEI119468/2022	EPI_ISL_10705583	Servicio Virosis Respiratorias-Departamento Virolog√≠a-INEI	Instituto Nacional Enfermedades Infecciosas C.G.Malbran	2022-01-26	Baumeister E. et al
Argentina/INEI119478/2022	EPI_ISL_10705591	Servicio Virosis Respiratorias-Departamento Virolog√≠a-INEI	Instituto Nacional Enfermedades Infecciosas C.G.Malbran	2022-01-31	Baumeister E. et al
Argentina/INEI119489/2022	EPI_ISL_10799344	Servicio Virosis Respiratorias-Departamento Virolog√≠a-INEI	Instituto Nacional Enfermedades Infecciosas C.G.Malbran	2022-02-09	Baumeister E. et al
Argentina/INEI119491/2022	EPI_ISL_10799345	Servicio Virosis Respiratorias-Departamento Virolog√≠a-INEI	Instituto Nacional Enfermedades Infecciosas C.G.Malbran	2022-02-09	Baumeister E. et al
Argentina/INEI119500/2022	EPI_ISL_10799347	Servicio Virosis Respiratorias-Departamento Virolog√≠a-INEI	Instituto Nacional Enfermedades Infecciosas C.G.Malbran	2022-02-09	Baumeister E. et al
Argentina/INEI119501/2022	EPI_ISL_10705602	Servicio Virosis Respiratorias-Departamento Virolog√≠a-INEI	Instituto Nacional Enfermedades Infecciosas C.G.Malbran	2022-02-08	Baumeister E. et al
Argentina/INEI119522/2022	EPI_ISL_10705608	Servicio Virosis Respiratorias-Departamento Virolog√≠a-INEI	Instituto Nacional Enfermedades Infecciosas C.G.Malbran	2022-02-07	Baumeister E. et al
Argentina/INEI119523/2022	EPI_ISL_10705609	Servicio Virosis Respiratorias-Departamento Virolog√≠a-INEI	Instituto Nacional Enfermedades Infecciosas C.G.Malbran	2022-02-10	Baumeister E. et al
Argentina/INEI119526/2022	EPI_ISL_10705611	Servicio Virosis Respiratorias-Departamento Virolog√≠a-INEI	Instituto Nacional Enfermedades Infecciosas C.G.Malbran	2022-01-31	Baumeister E. et al
Argentina/INEI119531/2022	EPI_ISL_10705616	Servicio Virosis Respiratorias-Departamento Virolog√≠a-INEI	Instituto Nacional Enfermedades Infecciosas C.G.Malbran	2022-01-24	Baumeister E. et al
Argentina/INEI119533/2022	EPI_ISL_10705618	Servicio Virosis Respiratorias-Departamento Virolog√≠a-INEI	Instituto Nacional Enfermedades Infecciosas C.G.Malbran	2022-01-25	Baumeister E. et al
Argentina/INEI119534/2022	EPI_ISL_10705619	Servicio Virosis Respiratorias-Departamento Virolog√≠a-INEI	Instituto Nacional Enfermedades Infecciosas C.G.Malbran	2022-01-25	Baumeister E. et al
Argentina/INEI119535/2022	EPI_ISL_10705620	Servicio Virosis Respiratorias-Departamento Virolog√≠a-INEI	Instituto Nacional Enfermedades Infecciosas C.G.Malbran	2022-01-25	Baumeister E. et al
Argentina/INEI119538/2022	EPI_ISL_10705622	Servicio Virosis Respiratorias-Departamento Virolog√≠a-INEI	Instituto Nacional Enfermedades Infecciosas C.G.Malbran	2022-01-28	Baumeister E. et al
Argentina/INEI119543/2022	EPI_ISL_10705625	Servicio Virosis Respiratorias-Departamento Virolog√≠a-INEI	Instituto Nacional Enfermedades Infecciosas C.G.Malbran	2022-01-31	Baumeister E. et al
Argentina/INEI119559/2022	EPI_ISL_10799351	Servicio Virosis Respiratorias-Departamento Virolog√≠a-INEI	Instituto Nacional Enfermedades Infecciosas C.G.Malbran	2022-02-12	Baumeister E. et al
Argentina/INEI119562/2022	EPI_ISL_10799352	Servicio Virosis Respiratorias-Departamento Virolog√≠a-INEI	Instituto Nacional Enfermedades Infecciosas C.G.Malbran	2022-02-13	Baumeister E. et al
Argentina/INEI119564/2022	EPI_ISL_10799353	Servicio Virosis Respiratorias-Departamento Virolog√≠a-INEI	Instituto Nacional Enfermedades Infecciosas C.G.Malbran	2022-01-14	Baumeister E. et al
Argentina/INEI119566/2022	EPI_ISL_10799354	Servicio Virosis Respiratorias-Departamento Virolog√≠a-INEI	Instituto Nacional Enfermedades Infecciosas C.G.Malbran	2022-01-04	Baumeister E. et al
Argentina/INEI119570/2022	EPI_ISL_10799357	Servicio Virosis Respiratorias-Departamento Virolog√≠a-INEI	Instituto Nacional Enfermedades Infecciosas C.G.Malbran	2022-01-09	Baumeister E. et al
Argentina/INEI119572/2022	EPI_ISL_10799359	Servicio Virosis Respiratorias-Departamento Virolog√≠a-INEI	Instituto Nacional Enfermedades Infecciosas C.G.Malbran	2022-02-05	Baumeister E. et al
Argentina/INEI119575/2022	EPI_ISL_10799362	Servicio Virosis Respiratorias-Departamento Virolog√≠a-INEI	Instituto Nacional Enfermedades Infecciosas C.G.Malbran	2022-01-28	Baumeister E. et al
Argentina/INEI119578/2022	EPI_ISL_10799365	Servicio Virosis Respiratorias-Departamento Virolog√≠a-INEI	Instituto Nacional Enfermedades Infecciosas C.G.Malbran	2022-01-06	Baumeister E. et al
Argentina/INEI119787/2022	EPI_ISL_10799369	Servicio Virosis Respiratorias-Departamento Virolog√≠a-INEI	Instituto Nacional Enfermedades Infecciosas C.G.Malbran	2022-01-26	Baumeister E. et al
Argentina/INEI119788/2022	EPI_ISL_10799370	Servicio Virosis Respiratorias-Departamento Virolog√≠a-INEI	Instituto Nacional Enfermedades Infecciosas C.G.Malbran	2022-01-26	Baumeister E. et al
Argentina/INEI119790/2022	EPI_ISL_10799372	Servicio Virosis Respiratorias-Departamento Virolog√≠a-INEI	Instituto Nacional Enfermedades Infecciosas C.G.Malbran	2022-01-28	Baumeister E. et al
Argentina/INEI119793/2022	EPI_ISL_10799376	Servicio Virosis Respiratorias-Departamento Virolog√≠a-INEI	Instituto Nacional Enfermedades Infecciosas C.G.Malbran	2022-02-10	Baumeister E. et al
Argentina/INEI119794/2022	EPI_ISL_10799377	Servicio Virosis Respiratorias-Departamento Virolog√≠a-INEI	Instituto Nacional Enfermedades Infecciosas C.G.Malbran	2022-02-12	Baumeister E. et al
Argentina/INEI119801/2022	EPI_ISL_10799380	Servicio Virosis Respiratorias-Departamento Virolog√≠a-INEI	Instituto Nacional Enfermedades Infecciosas C.G.Malbran	2022-02-15	Baumeister E. et al
Argentina/INEI119802/2022	EPI_ISL_10799381	Servicio Virosis Respiratorias-Departamento Virolog√≠a-INEI	Instituto Nacional Enfermedades Infecciosas C.G.Malbran	2022-02-15	Baumeister E. et al
Argentina/INEI119806/2022	EPI_ISL_10799384	Servicio Virosis Respiratorias-Departamento Virolog√≠a-INEI	Instituto Nacional Enfermedades Infecciosas C.G.Malbran	2022-02-17	Baumeister E. et al
Argentina/INEI119807/2022	EPI_ISL_10799385	Servicio Virosis Respiratorias-Departamento Virolog√≠a-INEI	Instituto Nacional Enfermedades Infecciosas C.G.Malbran	2022-02-17	Baumeister E. et al
Argentina/INEI119808/2022	EPI_ISL_10799386	Servicio Virosis Respiratorias-Departamento Virolog√≠a-INEI	Instituto Nacional Enfermedades Infecciosas C.G.Malbran	2022-02-17	Baumeister E. et al
Argentina/INEI119810/2022	EPI_ISL_10799387	Servicio Virosis Respiratorias-Departamento Virolog√≠a-INEI	Instituto Nacional Enfermedades Infecciosas C.G.Malbran	2022-02-08	Baumeister E. et al
Argentina/INEI119811/2022	EPI_ISL_10799388	Servicio Virosis Respiratorias-Departamento Virolog√≠a-INEI	Instituto Nacional Enfermedades Infecciosas C.G.Malbran	2022-02-05	Baumeister E. et al
Argentina/INEI119820/2022	EPI_ISL_10799391	Servicio Virosis Respiratorias-Departamento Virolog√≠a-INEI	Instituto Nacional Enfermedades Infecciosas C.G.Malbran	2022-02-10	Baumeister E. et al
Argentina/INEI119824/2022	EPI_ISL_10799394	Servicio Virosis Respiratorias-Departamento Virolog√≠a-INEI	Instituto Nacional Enfermedades Infecciosas C.G.Malbran	2022-02-07	Baumeister E. et al
Argentina/INEI119830/2022	EPI_ISL_10799398	Servicio Virosis Respiratorias-Departamento Virolog√≠a-INEI	Instituto Nacional Enfermedades Infecciosas C.G.Malbran	2022-02-08	Baumeister E. et al
Argentina/INEI119831/2022	EPI_ISL_10799399	Servicio Virosis Respiratorias-Departamento Virolog√≠a-INEI	Instituto Nacional Enfermedades Infecciosas C.G.Malbran	2022-02-08	Baumeister E. et al
Argentina/INEI119832/2022-02-18	EPI_ISL_10799400	Servicio Virosis Respiratorias-Departamento Virolog√≠a-INEI	Instituto Nacional Enfermedades Infecciosas C.G.Malbran	2022-02-18	Baumeister E., Avaro M., Benedetti E., Russo M., Dattero ME, Pontoriero A., Cisterna D., Molina V., Perandones C., Tuduri E., De Belder D., Sanchez Loria J., Haim MS., Lorenzo F., Poklepovich T., Campos J.
Argentina/INEI119833/2022	EPI_ISL_10799401	Servicio Virosis Respiratorias-Departamento Virolog√≠a-INEI	Instituto Nacional Enfermedades Infecciosas C.G.Malbran	2022-02-18	Baumeister E. et al
Argentina/INEI119835/2022	EPI_ISL_10799403	Servicio Virosis Respiratorias-Departamento Virolog√≠a-INEI	Instituto Nacional Enfermedades Infecciosas C.G.Malbran	2022-02-18	Baumeister E. et al
Argentina/INEI119836/2022	EPI_ISL_10799404	Servicio Virosis Respiratorias-Departamento Virolog√≠a-INEI	Instituto Nacional Enfermedades Infecciosas C.G.Malbran	2022-02-18	Baumeister E. et al
Argentina/INEI119838/2022	EPI_ISL_10799405	Servicio Virosis Respiratorias-Departamento Virolog√≠a-INEI	Instituto Nacional Enfermedades Infecciosas C.G.Malbran	2022-02-19	Baumeister E. et al
Argentina/INEI119839/2022	EPI_ISL_10799406	Servicio Virosis Respiratorias-Departamento Virolog√≠a-INEI	Instituto Nacional Enfermedades Infecciosas C.G.Malbran	2022-02-21	Baumeister E. et al
Argentina/INEI119841/2022	EPI_ISL_10799407	Servicio Virosis Respiratorias-Departamento Virolog√≠a-INEI	Instituto Nacional Enfermedades Infecciosas C.G.Malbran	2022-02-20	Baumeister E. et al
Argentina/INEI119848/2022	EPI_ISL_10799412	Servicio Virosis Respiratorias-Departamento Virolog√≠a-INEI	Instituto Nacional Enfermedades Infecciosas C.G.Malbran	2022-02-15	Baumeister E. et al
Argentina/INEI119858/2022	EPI_ISL_10799413	Servicio Virosis Respiratorias-Departamento Virolog√≠a-INEI	Instituto Nacional Enfermedades Infecciosas C.G.Malbran	2022-02-14	Baumeister E. et al
Argentina/INEI119867/2022	EPI_ISL_10799415	Servicio Virosis Respiratorias-Departamento Virolog√≠a-INEI	Instituto Nacional Enfermedades Infecciosas C.G.Malbran	2022-02-13	Baumeister E. et al
Argentina/INEI119871/2022	EPI_ISL_10799417	Servicio Virosis Respiratorias-Departamento Virolog√≠a-INEI	Instituto Nacional Enfermedades Infecciosas C.G.Malbran	2022-02-11	Baumeister E. et al
Argentina/INEI119872/2022	EPI_ISL_10799418	Servicio Virosis Respiratorias-Departamento Virolog√≠a-INEI	Instituto Nacional Enfermedades Infecciosas C.G.Malbran	2022-02-11	Baumeister E. et al
Argentina/INEIINBIRS-14/2021	EPI_ISL_2756558	Instituto de Investigaciones Biom√©dicas en Retrovirus y SIDA (INBIRS), Universidad de Buenos Aires (UBA)-CONICET, Buenos Aires, Argentina.	INEI - ANLIS. Instituto Nacional de Enfermedades Infecciosas, Administraci√≥n Nacional de. Laboratorios e institutos de Salud "Dr. Carlos G. Malbran"/INBIRS.	2021-04-23	Augusto Varese et al
Argentina/INEIINBIRS-41/2021	EPI_ISL_2756559	Instituto de Investigaciones Biom√©dicas en Retrovirus y SIDA (INBIRS), Universidad de Buenos Aires (UBA)-CONICET, Buenos Aires, Argentina.	INEI - ANLIS. Instituto Nacional de Enfermedades Infecciosas, Administraci√≥n Nacional de. Laboratorios e institutos de Salud "Dr. Carlos G. Malbran"./ INBIRS.	2021-04-23	Augusto Varese et al
Argentina/PAIS-A0001/2020-03-01	EPI_ISL_430793	Laboratorio An√°lisis Cl√≠nicos, Unidad de Servicios Diagn√≥sticos, Swiss Medical Group	√Årea de Secuenciaci√≥n del Laboratorio de Virolog√≠a del Hospital de Ni√±os Dr. Ricardo Gutierrez on behalf of 'Proyecto Argentino Interinstitucional de genomica de SARS-CoV-2' (PAIS Consortium)	2020-03-01	Nabaes Jodar et al
Argentina/PAIS-A0047/2020-04-29	EPI_ISL_792136	Laboratorio de Virolog√≠a del Hospital de Ni√±os Dr. Ricardo Gutierrez	√Årea de Secuenciaci√≥n del Laboratorio de Virolog√≠a del Hospital de Ni√±os Dr. Ricardo Gutierrez on behalf of 'Proyecto Argentino Interinstitucional de genomica de SARS-CoV-2' (PAIS Consortium)	2020-04-29	Nabaes Jodar et al
Argentina/PAIS-A0103/2020-05-09	EPI_ISL_792192	Laboratorio de Virolog√≠a del Hospital de Ni√±os Dr. Ricardo Gutierrez	√Årea de Secuenciaci√≥n del Laboratorio de Virolog√≠a del Hospital de Ni√±os Dr. Ricardo Gutierrez on behalf of 'Proyecto Argentino Interinstitucional de genomica de SARS-CoV-2' (PAIS Consortium)	2020-05-09	Nabaes Jodar et al
Argentina/PAIS-A0109/2020-05-10	EPI_ISL_792198	Laboratorio de Virolog√≠a del Hospital de Ni√±os Dr. Ricardo Gutierrez	√Årea de Secuenciaci√≥n del Laboratorio de Virolog√≠a del Hospital de Ni√±os Dr. Ricardo Gutierrez on behalf of 'Proyecto Argentino Interinstitucional de genomica de SARS-CoV-2' (PAIS Consortium)	2020-05-10	Nabaes Jodar et al
Argentina/PAIS-A0129/2020-05-13	EPI_ISL_792218	Laboratorio de Virolog√≠a del Hospital de Ni√±os Dr. Ricardo Gutierrez	√Årea de Secuenciaci√≥n del Laboratorio de Virolog√≠a del Hospital de Ni√±os Dr. Ricardo Gutierrez on behalf of 'Proyecto Argentino Interinstitucional de genomica de SARS-CoV-2' (PAIS Consortium)	2020-05-13	Nabaes Jodar et al
Argentina/PAIS-A0130/2020-05-13	EPI_ISL_792219	Laboratorio de Virolog√≠a del Hospital de Ni√±os Dr. Ricardo Gutierrez	√Årea de Secuenciaci√≥n del Laboratorio de Virolog√≠a del Hospital de Ni√±os Dr. Ricardo Gutierrez on behalf of 'Proyecto Argentino Interinstitucional de genomica de SARS-CoV-2' (PAIS Consortium)	2020-05-13	Nabaes Jodar et al
Argentina/PAIS-A0151/2020-05-16	EPI_ISL_792240	Laboratorio de Virolog√≠a del Hospital de Ni√±os Dr. Ricardo Gutierrez	√Årea de Secuenciaci√≥n del Laboratorio de Virolog√≠a del Hospital de Ni√±os Dr. Ricardo Gutierrez on behalf of 'Proyecto Argentino Interinstitucional de genomica de SARS-CoV-2' (PAIS Consortium)	2020-05-16	Nabaes Jodar et al
Argentina/PAIS-A0251/2020-04-23	EPI_ISL_792331	Instituto de Investigaciones Biom√©dicas en Retrovirus y SIDA	√Årea de Secuenciaci√≥n del Laboratorio de Virolog√≠a del Hospital de Ni√±os Dr. Ricardo Gutierrez on behalf of 'Proyecto Argentino Interinstitucional de genomica de SARS-CoV-2' (PAIS Consortium)	2020-04-23	Nabaes Jodar et al
Argentina/PAIS-A0328/2020-07-24	EPI_ISL_1396125	Laboratorio de la Direcci√≥n de Epidemiolog√≠a	√Årea de Secuenciaci√≥n del Laboratorio de Virolog√≠a del Hospital de Ni√±os Dr. Ricardo Gutierrez on behalf of 'Proyecto Argentino Interinstitucional de genomica de SARS-CoV-2' (PAIS Consortium)	2020-07-24	Rechimont et al
Argentina/PAIS-A0331/2020-07-27	EPI_ISL_1396128	Laboratorio de la Direcci√≥n de Epidemiolog√≠a	√Årea de Secuenciaci√≥n del Laboratorio de Virolog√≠a del Hospital de Ni√±os Dr. Ricardo Gutierrez on behalf of 'Proyecto Argentino Interinstitucional de genomica de SARS-CoV-2' (PAIS Consortium)	2020-07-27	Rechimont et al
Argentina/PAIS-A0337/2020-09-18	EPI_ISL_1396142	Laboratorio de la Direcci√≥n de Epidemiolog√≠a	√Årea de Secuenciaci√≥n del Laboratorio de Virolog√≠a del Hospital de Ni√±os Dr. Ricardo Gutierrez on behalf of 'Proyecto Argentino Interinstitucional de genomica de SARS-CoV-2' (PAIS Consortium)	2020-09-18	Rechimont et al
Argentina/PAIS-A0394/2020-11-20	EPI_ISL_1396198	Laboratorio de Virolog√≠a del Hospital de Ni√±os Dr. Ricardo Gutierrez	√Årea de Secuenciaci√≥n del Laboratorio de Virolog√≠a del Hospital de Ni√±os Dr. Ricardo Gutierrez on behalf of 'Proyecto Argentino Interinstitucional de genomica de SARS-CoV-2' (PAIS Consortium)	2020-11-20	Alexay et al
Argentina/PAIS-A0408/2020-12-18	EPI_ISL_1396212	Laboratorio de Virolog√≠a del Hospital de Ni√±os Dr. Ricardo Gutierrez	√Årea de Secuenciaci√≥n del Laboratorio de Virolog√≠a del Hospital de Ni√±os Dr. Ricardo Gutierrez on behalf of 'Proyecto Argentino Interinstitucional de genomica de SARS-CoV-2' (PAIS Consortium)	2020-12-18	Alexay et al
Argentina/PAIS-A0417/2020-12-31	EPI_ISL_1396221	Laboratorio de Virolog√≠a del Hospital de Ni√±os Dr. Ricardo Gutierrez	√Årea de Secuenciaci√≥n del Laboratorio de Virolog√≠a del Hospital de Ni√±os Dr. Ricardo Gutierrez on behalf of 'Proyecto Argentino Interinstitucional de genomica de SARS-CoV-2' (PAIS Consortium)	2020-12-31	Alexay et al
Argentina/PAIS-A0454/2021-02-12	EPI_ISL_1395784	Instituto de Investigaciones Biom√©dicas en Retrovirus y SIDA (INBIRS)	√Årea de Secuenciaci√≥n del Laboratorio de Virolog√≠a del Hospital de Ni√±os Dr. Ricardo Gutierrez on behalf of 'Proyecto Argentino Interinstitucional de genomica de SARS-CoV-2' (PAIS Consortium)	2021-02-12	Vanesa Seery et al
Argentina/PAIS-A0458/2021-02-19	EPI_ISL_1395788	Laboratorio del Hospital Teresa Germani	√Årea de Secuenciaci√≥n del Laboratorio de Virolog√≠a del Hospital de Ni√±os Dr. Ricardo Gutierrez on behalf of 'Proyecto Argentino Interinstitucional de genomica de SARS-CoV-2' (PAIS Consortium)	2021-02-19	Anabel Luzio et al
Argentina/PAIS-A0470/2021	EPI_ISL_1395792	Laboratorio de Virolog√≠a del Hospital de Ni√±os Dr. Ricardo Gutierrez	√Årea de Secuenciaci√≥n del Laboratorio de Virolog√≠a del Hospital de Ni√±os Dr. Ricardo Gutierrez on behalf of 'Proyecto Argentino Interinstitucional de genomica de SARS-CoV-2' (PAIS Consortium)	2021-03-05	Alexay et al
Argentina/PAIS-A0500/2021	EPI_ISL_2007487	Laboratorio de Virolog√≠a del Hospital de Ni√±os Dr. Ricardo Gutierrez	√Årea de Secuenciaci√≥n del Laboratorio de Virolog√≠a del Hospital de Ni√±os Dr. Ricardo Gutierrez on behalf of 'Proyecto Argentino Interinstitucional de genomica de SARS-CoV-2' (PAIS Consortium)	2021-02-28	Alexay et al
Argentina/PAIS-A0501/2021	EPI_ISL_2007524	Laboratorio de Virolog√≠a del Hospital de Ni√±os Dr. Ricardo Gutierrez	√Årea de Secuenciaci√≥n del Laboratorio de Virolog√≠a del Hospital de Ni√±os Dr. Ricardo Gutierrez on behalf of 'Proyecto Argentino Interinstitucional de genomica de SARS-CoV-2' (PAIS Consortium)	2021-03-02	Alexay et al
Argentina/PAIS-A0502/2021	EPI_ISL_2007506	Laboratorio de Virolog√≠a del Hospital de Ni√±os Dr. Ricardo Gutierrez	√Årea de Secuenciaci√≥n del Laboratorio de Virolog√≠a del Hospital de Ni√±os Dr. Ricardo Gutierrez on behalf of 'Proyecto Argentino Interinstitucional de genomica de SARS-CoV-2' (PAIS Consortium)	2021-03-07	Alexay et al
Argentina/PAIS-A0512/2021	EPI_ISL_2007517	Laboratorio de Virolog√≠a del Hospital de Ni√±os Dr. Ricardo Gutierrez	√Årea de Secuenciaci√≥n del Laboratorio de Virolog√≠a del Hospital de Ni√±os Dr. Ricardo Gutierrez on behalf of 'Proyecto Argentino Interinstitucional de genomica de SARS-CoV-2' (PAIS Consortium)	2021-03-10	Alexay et al
Argentina/PAIS-A0513/2021	EPI_ISL_2007507	Laboratorio de Virolog√≠a del Hospital de Ni√±os Dr. Ricardo Gutierrez	√Årea de Secuenciaci√≥n del Laboratorio de Virolog√≠a del Hospital de Ni√±os Dr. Ricardo Gutierrez on behalf of 'Proyecto Argentino Interinstitucional de genomica de SARS-CoV-2' (PAIS Consortium)	2021-03-10	Alexay et al
Argentina/PAIS-A0515/2021	EPI_ISL_2007518	Laboratorio de Virolog√≠a del Hospital de Ni√±os Dr. Ricardo Gutierrez	√Årea de Secuenciaci√≥n del Laboratorio de Virolog√≠a del Hospital de Ni√±os Dr. Ricardo Gutierrez on behalf of 'Proyecto Argentino Interinstitucional de genomica de SARS-CoV-2' (PAIS Consortium)	2021-03-14	Alexay et al
Argentina/PAIS-A0516/2021	EPI_ISL_2007521	Hospital General de Agudos Dr. Cosme Argerich	√Årea de Secuenciaci√≥n del Laboratorio de Virolog√≠a del Hospital de Ni√±os Dr. Ricardo Gutierrez on behalf of 'Proyecto Argentino Interinstitucional de genomica de SARS-CoV-2' (PAIS Consortium)	2021-03-03	Marcia Pozzati et al
Argentina/PAIS-A0517/2021	EPI_ISL_2007474	Hospital General de Agudos Dr. Cosme Argerich	√Årea de Secuenciaci√≥n del Laboratorio de Virolog√≠a del Hospital de Ni√±os Dr. Ricardo Gutierrez on behalf of 'Proyecto Argentino Interinstitucional de genomica de SARS-CoV-2' (PAIS Consortium)	2021-03-08	Marcia Pozzati et al
Argentina/PAIS-A0518/2021	EPI_ISL_2007505	Hospital General de Agudos Dr. Cosme Argerich	√Årea de Secuenciaci√≥n del Laboratorio de Virolog√≠a del Hospital de Ni√±os Dr. Ricardo Gutierrez on behalf of 'Proyecto Argentino Interinstitucional de genomica de SARS-CoV-2' (PAIS Consortium)	2021-03-10	Marcia Pozzati et al
Argentina/PAIS-A0523/2021	EPI_ISL_2007498	Laboratorio de Virolog√≠a del Hospital de Ni√±os Dr. Ricardo Gutierrez	√Årea de Secuenciaci√≥n del Laboratorio de Virolog√≠a del Hospital de Ni√±os Dr. Ricardo Gutierrez on behalf of 'Proyecto Argentino Interinstitucional de genomica de SARS-CoV-2' (PAIS Consortium)	2021-03-15	Alexay et al
Argentina/PAIS-A0525/2021	EPI_ISL_2007483	Laboratorio de Virolog√≠a del Hospital de Ni√±os Dr. Ricardo Gutierrez	√Årea de Secuenciaci√≥n del Laboratorio de Virolog√≠a del Hospital de Ni√±os Dr. Ricardo Gutierrez on behalf of 'Proyecto Argentino Interinstitucional de genomica de SARS-CoV-2' (PAIS Consortium)	2021-03-15	Alexay et al
Argentina/PAIS-A0526/2021	EPI_ISL_2007508	Laboratorio de Virolog√≠a del Hospital de Ni√±os Dr. Ricardo Gutierrez	√Årea de Secuenciaci√≥n del Laboratorio de Virolog√≠a del Hospital de Ni√±os Dr. Ricardo Gutierrez on behalf of 'Proyecto Argentino Interinstitucional de genomica de SARS-CoV-2' (PAIS Consortium)	2021-03-16	Alexay et al
Argentina/PAIS-A0528/2021	EPI_ISL_2007522	Laboratorio de Virolog√≠a del Hospital de Ni√±os Dr. Ricardo Gutierrez	√Årea de Secuenciaci√≥n del Laboratorio de Virolog√≠a del Hospital de Ni√±os Dr. Ricardo Gutierrez on behalf of 'Proyecto Argentino Interinstitucional de genomica de SARS-CoV-2' (PAIS Consortium)	2021-03-17	Alexay et al
Argentina/PAIS-A0529/2021	EPI_ISL_2007499	Laboratorio de Virolog√≠a del Hospital de Ni√±os Dr. Ricardo Gutierrez	√Årea de Secuenciaci√≥n del Laboratorio de Virolog√≠a del Hospital de Ni√±os Dr. Ricardo Gutierrez on behalf of 'Proyecto Argentino Interinstitucional de genomica de SARS-CoV-2' (PAIS Consortium)	2021-03-18	Alexay et al
Argentina/PAIS-A0532/2021	EPI_ISL_2007509	Laboratorio de Virolog√≠a del Hospital de Ni√±os Dr. Ricardo Gutierrez	√Årea de Secuenciaci√≥n del Laboratorio de Virolog√≠a del Hospital de Ni√±os Dr. Ricardo Gutierrez on behalf of 'Proyecto Argentino Interinstitucional de genomica de SARS-CoV-2' (PAIS Consortium)	2021-03-20	Alexay et al
Argentina/PAIS-A0533/2021	EPI_ISL_2007485	Laboratorio de Virolog√≠a del Hospital de Ni√±os Dr. Ricardo Gutierrez	√Årea de Secuenciaci√≥n del Laboratorio de Virolog√≠a del Hospital de Ni√±os Dr. Ricardo Gutierrez on behalf of 'Proyecto Argentino Interinstitucional de genomica de SARS-CoV-2' (PAIS Consortium)	2021-03-20	Alexay et al
Argentina/PAIS-A0534/2021	EPI_ISL_2007497	Laboratorio de Virolog√≠a del Hospital de Ni√±os Dr. Ricardo Gutierrez	√Årea de Secuenciaci√≥n del Laboratorio de Virolog√≠a del Hospital de Ni√±os Dr. Ricardo Gutierrez on behalf of 'Proyecto Argentino Interinstitucional de genomica de SARS-CoV-2' (PAIS Consortium)	2021-03-20	Alexay et al
Argentina/PAIS-A0536/2021	EPI_ISL_2007510	Laboratorio de Virolog√≠a del Hospital de Ni√±os Dr. Ricardo Gutierrez	√Årea de Secuenciaci√≥n del Laboratorio de Virolog√≠a del Hospital de Ni√±os Dr. Ricardo Gutierrez on behalf of 'Proyecto Argentino Interinstitucional de genomica de SARS-CoV-2' (PAIS Consortium)	2021-03-22	Alexay et al
Argentina/PAIS-A0537/2021	EPI_ISL_2007500	Laboratorio de Virolog√≠a del Hospital de Ni√±os Dr. Ricardo Gutierrez	√Årea de Secuenciaci√≥n del Laboratorio de Virolog√≠a del Hospital de Ni√±os Dr. Ricardo Gutierrez on behalf of 'Proyecto Argentino Interinstitucional de genomica de SARS-CoV-2' (PAIS Consortium)	2021-03-23	Alexay et al
Argentina/PAIS-A0538/2021	EPI_ISL_2007511	Laboratorio de Virolog√≠a del Hospital de Ni√±os Dr. Ricardo Gutierrez	√Årea de Secuenciaci√≥n del Laboratorio de Virolog√≠a del Hospital de Ni√±os Dr. Ricardo Gutierrez on behalf of 'Proyecto Argentino Interinstitucional de genomica de SARS-CoV-2' (PAIS Consortium)	2021-03-24	Alexay et al
Argentina/PAIS-A0541/2021	EPI_ISL_2007512	Laboratorio de Virolog√≠a del Hospital de Ni√±os Dr. Ricardo Gutierrez	√Årea de Secuenciaci√≥n del Laboratorio de Virolog√≠a del Hospital de Ni√±os Dr. Ricardo Gutierrez on behalf of 'Proyecto Argentino Interinstitucional de genomica de SARS-CoV-2' (PAIS Consortium)	2021-03-25	Alexay et al
Argentina/PAIS-A0545/2021	EPI_ISL_2007484	Hospital General de Agudos Dr. Cosme Argerich	√Årea de Secuenciaci√≥n del Laboratorio de Virolog√≠a del Hospital de Ni√±os Dr. Ricardo Gutierrez on behalf of 'Proyecto Argentino Interinstitucional de genomica de SARS-CoV-2' (PAIS Consortium)	2021-03-20	Marcia Pozzati et al
Argentina/PAIS-A0548/2021	EPI_ISL_2007479	Laboratorio de Virolog√≠a del Hospital de Ni√±os Dr. Ricardo Gutierrez	√Årea de Secuenciaci√≥n del Laboratorio de Virolog√≠a del Hospital de Ni√±os Dr. Ricardo Gutierrez on behalf of 'Proyecto Argentino Interinstitucional de genomica de SARS-CoV-2' (PAIS Consortium)	2021-03-25	Alexay et al
Argentina/PAIS-A0549/2021	EPI_ISL_2007544	Laboratorio de Virolog√≠a del Hospital de Ni√±os Dr. Ricardo Gutierrez	√Årea de Secuenciaci√≥n del Laboratorio de Virolog√≠a del Hospital de Ni√±os Dr. Ricardo Gutierrez on behalf of 'Proyecto Argentino Interinstitucional de genomica de SARS-CoV-2' (PAIS Consortium)	2021-03-25	Alexay et al
Argentina/PAIS-A0551/2021	EPI_ISL_2007492	Laboratorio de Virolog√≠a del Hospital de Ni√±os Dr. Ricardo Gutierrez	√Årea de Secuenciaci√≥n del Laboratorio de Virolog√≠a del Hospital de Ni√±os Dr. Ricardo Gutierrez on behalf of 'Proyecto Argentino Interinstitucional de genomica de SARS-CoV-2' (PAIS Consortium)	2021-03-26	Alexay et al
Argentina/PAIS-A0554/2021	EPI_ISL_2007513	Laboratorio de Virolog√≠a del Hospital de Ni√±os Dr. Ricardo Gutierrez	√Årea de Secuenciaci√≥n del Laboratorio de Virolog√≠a del Hospital de Ni√±os Dr. Ricardo Gutierrez on behalf of 'Proyecto Argentino Interinstitucional de genomica de SARS-CoV-2' (PAIS Consortium)	2021-03-27	Alexay et al
Argentina/PAIS-A0555/2021	EPI_ISL_2007537	Laboratorio de Virolog√≠a del Hospital de Ni√±os Dr. Ricardo Gutierrez	√Årea de Secuenciaci√≥n del Laboratorio de Virolog√≠a del Hospital de Ni√±os Dr. Ricardo Gutierrez on behalf of 'Proyecto Argentino Interinstitucional de genomica de SARS-CoV-2' (PAIS Consortium)	2021-03-27	Alexay et al
Argentina/PAIS-A0675/2020-07-20	EPI_ISL_4404735	Departamento de Biolog√≠a y gen√©tica molecular, IACA Laboratorios.	√Årea de Secuenciaci√≥n del Laboratorio de Virolog√≠a del Hospital de Ni√±os Dr. Ricardo Gutierrez on behalf of 'Proyecto Argentino Interinstitucional de genomica de SARS-CoV-2' (PAIS Consortium)	2020-07-20	Nabaes Jodar et al
Argentina/PAIS-A0689/2020-10-15	EPI_ISL_4404773	Laboratorio del Hospital Interzonal General de Agudos ‚Äú Evita ‚Äú	√Årea de Secuenciaci√≥n del Laboratorio de Virolog√≠a del Hospital de Ni√±os Dr. Ricardo Gutierrez on behalf of 'Proyecto Argentino Interinstitucional de genomica de SARS-CoV-2' (PAIS Consortium)	2020-10-15	Nabaes Jodar et al
Argentina/PAIS-A0788/2021-02-25	EPI_ISL_4405004	Laboratorio de Virolog√≠a del Hospital de Ni√±os Dr. Ricardo Gutierrez	√Årea de Secuenciaci√≥n del Laboratorio de Virolog√≠a del Hospital de Ni√±os Dr. Ricardo Gutierrez on behalf of 'Proyecto Argentino Interinstitucional de genomica de SARS-CoV-2' (PAIS Consortium)	2021-02-25	Nabaes Jodar et al
Argentina/PAIS-A0893/2021-06-09	EPI_ISL_4405311	Laboratorio de Biolog√≠a Molecular Bol√≠var	√Årea de Secuenciaci√≥n del Laboratorio de Virolog√≠a del Hospital de Ni√±os Dr. Ricardo Gutierrez on behalf of 'Proyecto Argentino Interinstitucional de genomica de SARS-CoV-2' (PAIS Consortium)	2021-06-09	Nabaes Jodar et al
Argentina/PAIS-A0922/2021-01-16	EPI_ISL_4405390	Laboratorio del Hospital Interzonal General de Agudos ‚Äú Evita ‚Äú	√Årea de Secuenciaci√≥n del Laboratorio de Virolog√≠a del Hospital de Ni√±os Dr. Ricardo Gutierrez on behalf of 'Proyecto Argentino Interinstitucional de genomica de SARS-CoV-2' (PAIS Consortium)	2021-01-16	Nabaes Jodar et al
Argentina/PAIS-A0964/2020-07-22	EPI_ISL_4405519	Laboratorio del Hospital El Cruce Dr. N√©stor C. Kirchner	√Årea de Secuenciaci√≥n del Laboratorio de Virolog√≠a del Hospital de Ni√±os Dr. Ricardo Gutierrez on behalf of 'Proyecto Argentino Interinstitucional de genomica de SARS-CoV-2' (PAIS Consortium)	2020-07-22	Nabaes Jodar et al
Argentina/PAIS-A0965/2020-08-01	EPI_ISL_4405523	Laboratorio del Hospital El Cruce Dr. N√©stor C. Kirchner	√Årea de Secuenciaci√≥n del Laboratorio de Virolog√≠a del Hospital de Ni√±os Dr. Ricardo Gutierrez on behalf of 'Proyecto Argentino Interinstitucional de genomica de SARS-CoV-2' (PAIS Consortium)	2020-08-01	Nabaes Jodar et al
Argentina/PAIS-A1001/2021-07-27	EPI_ISL_4405625	Departamento de Biolog√≠a y gen√©tica molecular, IACA Laboratorios.	√Årea de Secuenciaci√≥n del Laboratorio de Virolog√≠a del Hospital de Ni√±os Dr. Ricardo Gutierrez on behalf of 'Proyecto Argentino Interinstitucional de genomica de SARS-CoV-2' (PAIS Consortium)	2021-07-27	Nabaes Jodar et al
Argentina/PAIS-A1026/2020-01-01	EPI_ISL_4405694	Instituto de Investigaciones Biom√©dicas en Retrovirus y SIDA	√Årea de Secuenciaci√≥n del Laboratorio de Virolog√≠a del Hospital de Ni√±os Dr. Ricardo Gutierrez on behalf of 'Proyecto Argentino Interinstitucional de genomica de SARS-CoV-2' (PAIS Consortium)	2020-01-01	Nabaes Jodar et al
Argentina/PAIS-A1060/2021	EPI_ISL_4405727	Laboratorio de Virolog√≠a del Hospital de Ni√±os Dr. Ricardo Gutierrez	√Årea de Secuenciaci√≥n del Laboratorio de Virolog√≠a del Hospital de Ni√±os Dr. Ricardo Gutierrez on behalf of 'Proyecto Argentino Interinstitucional de genomica de SARS-CoV-2' (PAIS Consortium)	2021-08-15	Nabaes Jodar et al
Argentina/PAIS-A1062/2021	EPI_ISL_4405729	Hospital de Infecciosas Francisco Javier Mu√±iz	√Årea de Secuenciaci√≥n del Laboratorio de Virolog√≠a del Hospital de Ni√±os Dr. Ricardo Gutierrez on behalf of 'Proyecto Argentino Interinstitucional de genomica de SARS-CoV-2' (PAIS Consortium)	2021-08-27	Nabaes Jodar et al
Argentina/PAIS-A1069/2021	EPI_ISL_4405734	Laboratorio de Virolog√≠a del Hospital de Ni√±os Dr. Ricardo Gutierrez	√Årea de Secuenciaci√≥n del Laboratorio de Virolog√≠a del Hospital de Ni√±os Dr. Ricardo Gutierrez on behalf of 'Proyecto Argentino Interinstitucional de genomica de SARS-CoV-2' (PAIS Consortium)	2021-08-15	Nabaes Jodar et al
Argentina/PAIS-A1070/2021	EPI_ISL_4405735	Laboratorio de Virolog√≠a del Hospital de Ni√±os Dr. Ricardo Gutierrez	√Årea de Secuenciaci√≥n del Laboratorio de Virolog√≠a del Hospital de Ni√±os Dr. Ricardo Gutierrez on behalf of 'Proyecto Argentino Interinstitucional de genomica de SARS-CoV-2' (PAIS Consortium)	2021-08-16	Nabaes Jodar et al
Argentina/PAIS-A1071/2021-08-06	EPI_ISL_4405737	Laboratorio de Virolog√≠a del Hospital de Ni√±os Dr. Ricardo Gutierrez	√Årea de Secuenciaci√≥n del Laboratorio de Virolog√≠a del Hospital de Ni√±os Dr. Ricardo Gutierrez on behalf of 'Proyecto Argentino Interinstitucional de genomica de SARS-CoV-2' (PAIS Consortium)	2021-08-06	Nabaes Jodar et al
Argentina/PAIS-A1079/2021	EPI_ISL_4578891	Laboratorio de Diagn√≥stico de la UNAHUR	√Årea de Secuenciaci√≥n del Laboratorio de Virolog√≠a del Hospital de Ni√±os Dr. Ricardo Gutierrez on behalf of 'Proyecto Argentino Interinstitucional de genomica de SARS-CoV-2' (PAIS Consortium)	2021-08-16	Nabaes Jodar et al
Argentina/PAIS-A1080/2021	EPI_ISL_4578881	Laboratorio de Diagn√≥stico de la UNAHUR	√Årea de Secuenciaci√≥n del Laboratorio de Virolog√≠a del Hospital de Ni√±os Dr. Ricardo Gutierrez on behalf of 'Proyecto Argentino Interinstitucional de genomica de SARS-CoV-2' (PAIS Consortium)	2021-08-19	Nabaes Jodar et al
Argentina/PAIS-A1082/2021	EPI_ISL_4405758	Laboratorio de Virolog√≠a del Hospital de Ni√±os Dr. Ricardo Gutierrez	√Årea de Secuenciaci√≥n del Laboratorio de Virolog√≠a del Hospital de Ni√±os Dr. Ricardo Gutierrez on behalf of 'Proyecto Argentino Interinstitucional de genomica de SARS-CoV-2' (PAIS Consortium)	2021-08-06	Nabaes Jodar et al
Argentina/PAIS-A1083/2021	EPI_ISL_4405761	Laboratorio de Virolog√≠a del Hospital de Ni√±os Dr. Ricardo Gutierrez	√Årea de Secuenciaci√≥n del Laboratorio de Virolog√≠a del Hospital de Ni√±os Dr. Ricardo Gutierrez on behalf of 'Proyecto Argentino Interinstitucional de genomica de SARS-CoV-2' (PAIS Consortium)	2021-08-06	Nabaes Jodar et al
Argentina/PAIS-A1127/2021	EPI_ISL_7406419	Laboratorio de Biolog√≠a Molecular, Hospital Cosme Argerich	√Årea de Secuenciaci√≥n del Laboratorio de Virolog√≠a del Hospital de Ni√±os Dr. Ricardo Gutierrez on behalf of 'Proyecto Argentino Interinstitucional de genomica de SARS-CoV-2' (PAIS Consortium)	2021-09-08	Acu√±a et al
Argentina/PAIS-A1128/2021	EPI_ISL_7406420	Hospital Alem√°n	√Årea de Secuenciaci√≥n del Laboratorio de Virolog√≠a del Hospital de Ni√±os Dr. Ricardo Gutierrez on behalf of 'Proyecto Argentino Interinstitucional de genomica de SARS-CoV-2' (PAIS Consortium)	2021-09-10	Acu√±a et al
Argentina/PAIS-A1129/2021	EPI_ISL_7406421	Laboratorio de Biolog√≠a Molecular UFU y Epidemiolog√≠a Hospital Pedro de Elizalde	√Årea de Secuenciaci√≥n del Laboratorio de Virolog√≠a del Hospital de Ni√±os Dr. Ricardo Gutierrez on behalf of 'Proyecto Argentino Interinstitucional de genomica de SARS-CoV-2' (PAIS Consortium)	2021-09-09	Acu√±a et al
Argentina/PAIS-A1187/2021	EPI_ISL_7928775	Laboratorio de Biolog√≠a molecular del Hospital General de Agudos Dr. Carlos G. Durand	√Årea de Secuenciaci√≥n del Laboratorio de Virolog√≠a del Hospital de Ni√±os Dr. Ricardo Gutierrez on behalf of 'Proyecto Argentino Interinstitucional de genomica de SARS-CoV-2' (PAIS Consortium)	2021-09-20	Clara Theaux et al
Argentina/PAIS-A1194/2021	EPI_ISL_7928781	Laboratorio de Biolog√≠a molecular del Hospital General de Agudos Dr. Carlos G. Durand	√Årea de Secuenciaci√≥n del Laboratorio de Virolog√≠a del Hospital de Ni√±os Dr. Ricardo Gutierrez on behalf of 'Proyecto Argentino Interinstitucional de genomica de SARS-CoV-2' (PAIS Consortium)	2021-09-30	Clara Theaux et al
Argentina/PAIS-A1199/2021	EPI_ISL_7928784	Laboratorio de Biolog√≠a Molecular UFU y Epidemiolog√≠a Hospital Pedro de Elizalde	√Årea de Secuenciaci√≥n del Laboratorio de Virolog√≠a del Hospital de Ni√±os Dr. Ricardo Gutierrez on behalf of 'Proyecto Argentino Interinstitucional de genomica de SARS-CoV-2' (PAIS Consortium)	2021-10-02	Javier Indart et al
Argentina/PAIS-A1207/2021	EPI_ISL_7928791	LABORATORIO DE SALUD PUBLICA	√Årea de Secuenciaci√≥n del Laboratorio de Virolog√≠a del Hospital de Ni√±os Dr. Ricardo Gutierrez on behalf of 'Proyecto Argentino Interinstitucional de genomica de SARS-CoV-2' (PAIS Consortium)	2021-09-20	Viviana Leiva et al
Argentina/PAIS-A1233/2021	EPI_ISL_8004241	Laboratorio de Biolog√≠a Molecular UFU y Epidemiolog√≠a Hospital Pedro de Elizalde	√Årea de Secuenciaci√≥n del Laboratorio de Virolog√≠a del Hospital de Ni√±os Dr. Ricardo Gutierrez on behalf of 'Proyecto Argentino Interinstitucional de genomica de SARS-CoV-2' (PAIS Consortium)	2021-10-27	Javier Indart et al
Argentina/PAIS-A1241/2021	EPI_ISL_8004249	Laboratorio Hospital Municipal Santamarina de Montegrande	√Årea de Secuenciaci√≥n del Laboratorio de Virolog√≠a del Hospital de Ni√±os Dr. Ricardo Gutierrez on behalf of 'Proyecto Argentino Interinstitucional de genomica de SARS-CoV-2' (PAIS Consortium)	2021-11-09	Mar√≠a del Carmen Izquierdo et al
Argentina/PAIS-A1242/2021	EPI_ISL_8004250	Laboratorio de Biolog√≠a molecular del Hospital General de Agudos Dr. Carlos G. Durand	√Årea de Secuenciaci√≥n del Laboratorio de Virolog√≠a del Hospital de Ni√±os Dr. Ricardo Gutierrez on behalf of 'Proyecto Argentino Interinstitucional de genomica de SARS-CoV-2' (PAIS Consortium)	2021-11-04	Clara Theaux et al
Argentina/PAIS-A1244/2021	EPI_ISL_8004252	Hospital Alem√°n	√Årea de Secuenciaci√≥n del Laboratorio de Virolog√≠a del Hospital de Ni√±os Dr. Ricardo Gutierrez on behalf of 'Proyecto Argentino Interinstitucional de genomica de SARS-CoV-2' (PAIS Consortium)	2021-11-08	Eugenia Iba√±ez et al
Argentina/PAIS-A1249/2021	EPI_ISL_8025978	Laboratorio de Biolog√≠a Molecular UFU y Epidemiolog√≠a Hospital Pedro de Elizalde	√Årea de Secuenciaci√≥n del Laboratorio de Virolog√≠a del Hospital de Ni√±os Dr. Ricardo Gutierrez on behalf of 'Proyecto Argentino Interinstitucional de genomica de SARS-CoV-2' (PAIS Consortium)	2021-11-19	Javier Indart et al
Argentina/PAIS-A1250/2021	EPI_ISL_8025979	Laboratorio de Biolog√≠a Molecular UFU y Epidemiolog√≠a Hospital Pedro de Elizalde	√Årea de Secuenciaci√≥n del Laboratorio de Virolog√≠a del Hospital de Ni√±os Dr. Ricardo Gutierrez on behalf of 'Proyecto Argentino Interinstitucional de genomica de SARS-CoV-2' (PAIS Consortium)	2021-11-19	Javier Indart et al
Argentina/PAIS-A1252/2021	EPI_ISL_8025981	Laboratorio del Hospital Interzonal General de Agudos ‚ÄúEvita‚Äù	√Årea de Secuenciaci√≥n del Laboratorio de Virolog√≠a del Hospital de Ni√±os Dr. Ricardo Gutierrez on behalf of 'Proyecto Argentino Interinstitucional de genomica de SARS-CoV-2' (PAIS Consortium)	2021-11-26	Isabel Desimone et al
Argentina/PAIS-A1254/2021	EPI_ISL_8203666	Laboratorio de Biolog√≠a molecular del Hospital General de Agudos Dr. Carlos G. Durand	√Årea de Secuenciaci√≥n del Laboratorio de Virolog√≠a del Hospital de Ni√±os Dr. Ricardo Gutierrez on behalf of 'Proyecto Argentino Interinstitucional de genomica de SARS-CoV-2' (PAIS Consortium)	2021-12-15	Clara Theaux et al
Argentina/PAIS-A1257/2021	EPI_ISL_8204787	Laboratorio de Virologia del Hospital de Ni√±os Dr Ricardo Gutierrez	√Årea de Secuenciaci√≥n del Laboratorio de Virolog√≠a del Hospital de Ni√±os Dr. Ricardo Gutierrez on behalf of 'Proyecto Argentino Interinstitucional de genomica de SARS-CoV-2' (PAIS Consortium)	2021-12-14	Alicia Mistchenko et al
Argentina/PAIS-A1257/2021-12-14	EPI_ISL_8204787	Laboratorio de Virologia del Hospital de Ni√±os Dr Ricardo Gutierrez	√Årea de Secuenciaci√≥n del Laboratorio de Virolog√≠a del Hospital de Ni√±os Dr. Ricardo Gutierrez on behalf of 'Proyecto Argentino Interinstitucional de genomica de SARS-CoV-2' (PAIS Consortium)	2021-12-14	Alicia Mistchenko; Erica Grandis; Mar√≠a Cristina Alvarez L√≥pez; Mar√≠a Elina Acevedo; Oscar Jacquez; Sof√≠a Alexay; Mari√°ngeles Barreda Fink; Mar√≠a Emilia Villegas; Raquel Barquez; Estela Chasc√≥n; Jorgelina Caruso; Mariana Campal; Karina Zacar√≠as; Cristian D√≠az; Oscar Luna; Cristian Turchiaro; Juli√°n Cipelli; Guillermo Thomas; Carla Medina; Natalia Labarta; Streitenberger Cintia, Acu√±a, …
Argentina/PAIS-A1258/2021-12-11	EPI_ISL_8203669	Laboratorio de Virologia del Hospital de Ni√±os Dr Ricardo Gutierrez	√Årea de Secuenciaci√≥n del Laboratorio de Virolog√≠a del Hospital de Ni√±os Dr. Ricardo Gutierrez on behalf of 'Proyecto Argentino Interinstitucional de genomica de SARS-CoV-2' (PAIS Consortium)	2021-12-11	Alicia Mistchenko; Erica Grandis; Mar√≠a Cristina Alvarez L√≥pez; Mar√≠a Elina Acevedo; Oscar Jacquez; Sof√≠a Alexay; Mari√°ngeles Barreda Fink; Mar√≠a Emilia Villegas; Raquel Barquez; Estela Chasc√≥n; Jorgelina Caruso; Mariana Campal; Karina Zacar√≠as; Cristian D√≠az; Oscar Luna; Cristian Turchiaro; Juli√°n Cipelli; Guillermo Thomas; Carla Medina; Natalia Labarta; Streitenberger Cintia, Acu√±a, …
Argentina/PAIS-B0021/2020-07-03	EPI_ISL_1396261	Laboratorio de Virolog√≠a del Hospital de Ni√±os Dr. Ricardo Gutierrez	Bioc√≥dices SA. on behalf of 'Proyecto Argentino Interinstitucional de genomica de SARS-CoV-2' (PAIS Consortium)	2020-07-03	Alexay et al
Argentina/PAIS-C0022/2020-06-03	EPI_ISL_792423	LABORATORIO DE CAMPA√ëA COVID 19 INTA	Instituto de Biotecnolog√≠a, IABIMO (CONICET), Instituto de Virolog√≠a, IVIT(CONICET), Instituto de Patobiolog√≠a, IPVET(CONICET), CICVyA, INTA on behalf of 'Proyecto Argentino Interinstitucional de genomica de SARS-CoV-2' (PAIS Consortium)	2020-06-03	K√∂nig et al
Argentina/PAIS-C0035/2020-05-22	EPI_ISL_792436	Laboratorio de Inmunolog√≠a del Hospital Perrando e Instituto de Medicina Regional de la UNNE	Instituto de Biotecnolog√≠a, IABIMO (CONICET), Instituto de Virolog√≠a, IVIT(CONICET), Instituto de Patobiolog√≠a, IPVET(CONICET), CICVyA, INTA on behalf of 'Proyecto Argentino Interinstitucional de genomica de SARS-CoV-2' (PAIS Consortium)	2020-05-22	K√∂nig et al
Argentina/PAIS-C0037/2020-05-23	EPI_ISL_792438	Laboratorio de Inmunolog√≠a del Hospital Perrando e Instituto de Medicina Regional de la UNNE	Instituto de Biotecnolog√≠a, IABIMO (CONICET), Instituto de Virolog√≠a, IVIT(CONICET), Instituto de Patobiolog√≠a, IPVET(CONICET), CICVyA, INTA on behalf of 'Proyecto Argentino Interinstitucional de genomica de SARS-CoV-2' (PAIS Consortium)	2020-05-23	K√∂nig et al
Argentina/PAIS-C0073/2021-01-20	EPI_ISL_4291308	Laboratorio de Virolog√≠a del Hospital de Ni√±os Dr. Ricardo Gutierrez	Insituto Nacional de Tecnolog√≠a Agropecuaria; CICVyA; Instituto de Biotecnolog√≠a; IABIMO-CONICET; Unidad de Gen√≥mica	2021-01-20	Peralta AV et al
Argentina/PAIS-C0079/2020-06-18	EPI_ISL_4291358	Laboratorio de Campa√±a COVID 19 INTA	Insituto Nacional de Tecnolog√≠a Agropecuaria; CICVyA; Instituto de Biotecnolog√≠a; IABIMO-CONICET; Unidad de Gen√≥mica	2020-06-18	Peralta AV et al
Argentina/PAIS-C0249/2021	EPI_ISL_7956470	Laboratorio de Diagn√≥stico-UNIDAD COVID- Universidad Nacional de Hurlingham	Insituto Nacional de Tecnolog√≠a Agropecuaria, CICVyA, Instituto de Biotecnolog√≠a, IABIMO-CONICET, Unidad de Gen√≥mica	2021-08-22	Peralta AV et al
Argentina/PAIS-D0004/2020-04-30	EPI_ISL_792446	Laboratorio del Hospital Regional Ushuaia Gdor. Ernesto Campos	Hospital Regional Ushuaia - Centro Austral De Investigaciones Cient√≠ficas - Universidad Nacional De Tierra Del Fuego on behalf of 'Proyecto Argentino Interinstitucional de genomica de SARS-CoV-2' (PAIS Consortium)	2020-04-30	Ceballos et al
Argentina/PAIS-D0008/2020-05-02	EPI_ISL_792450	Laboratorio del Hospital Regional Ushuaia Gdor. Ernesto Campos	Hospital Regional Ushuaia - Centro Austral De Investigaciones Cient√≠ficas - Universidad Nacional De Tierra Del Fuego on behalf of 'Proyecto Argentino Interinstitucional de genomica de SARS-CoV-2' (PAIS Consortium)	2020-05-02	Ceballos et al
Argentina/PAIS-D0009/2020-03-24	EPI_ISL_792451	Laboratorio del Hospital Regional Ushuaia Gdor. Ernesto Campos	Hospital Regional Ushuaia - Centro Austral De Investigaciones Cient√≠ficas - Universidad Nacional De Tierra Del Fuego on behalf of 'Proyecto Argentino Interinstitucional de genomica de SARS-CoV-2' (PAIS Consortium)	2020-03-24	Ceballos et al
Argentina/PAIS-D0010/2020-03-10	EPI_ISL_792452	Laboratorio del Hospital Regional Ushuaia Gdor. Ernesto Campos	Hospital Regional Ushuaia - Centro Austral De Investigaciones Cient√≠ficas - Universidad Nacional De Tierra Del Fuego on behalf of 'Proyecto Argentino Interinstitucional de genomica de SARS-CoV-2' (PAIS Consortium)	2020-03-10	Ceballos et al
Argentina/PAIS-D0013/2020-04-01	EPI_ISL_792455	Laboratorio del Hospital Regional Ushuaia Gdor. Ernesto Campos	Hospital Regional Ushuaia - Centro Austral De Investigaciones Cient√≠ficas - Universidad Nacional De Tierra Del Fuego on behalf of 'Proyecto Argentino Interinstitucional de genomica de SARS-CoV-2' (PAIS Consortium)	2020-04-01	Ceballos et al
Argentina/PAIS-D0040/2020-03-27	EPI_ISL_792482	Laboratorio Central Mg. Luis Alfredo Pianciola	Hospital Regional Ushuaia - Centro Austral De Investigaciones Cient√≠ficas - Universidad Nacional De Tierra Del Fuego on behalf of 'Proyecto Argentino Interinstitucional de genomica de SARS-CoV-2' (PAIS Consortium)	2020-03-27	Ceballos et al
Argentina/PAIS-D0044/2020-04-01	EPI_ISL_792486	Laboratorio Central Mg. Luis Alfredo Pianciola	Hospital Regional Ushuaia - Centro Austral De Investigaciones Cient√≠ficas - Universidad Nacional De Tierra Del Fuego on behalf of 'Proyecto Argentino Interinstitucional de genomica de SARS-CoV-2' (PAIS Consortium)	2020-04-01	Ceballos et al
Argentina/PAIS-D0052/2020-04-10	EPI_ISL_792494	Laboratorio Central Mg. Luis Alfredo Pianciola	Hospital Regional Ushuaia - Centro Austral De Investigaciones Cient√≠ficas - Universidad Nacional De Tierra Del Fuego on behalf of 'Proyecto Argentino Interinstitucional de genomica de SARS-CoV-2' (PAIS Consortium)	2020-04-10	Ceballos et al
Argentina/PAIS-D0062/2020-07-03	EPI_ISL_1396332	Laboratorio del Hospital Regional Ushuaia Gdor. Ernesto Campos	Nodo de Secuenciaci√≥n Tierra del Fuego - Hospital Regional Ushuaia - Centro Austral De Investigaciones Cient√≠ficas - Universidad Nacional De Tierra Del Fuego on behalf of 'Proyecto Argentino Interinstitucional de genomica de SARS-CoV-2' (PAIS Consortium)	2020-07-03	Carina Andrea De Roccis et al
Argentina/PAIS-D0084/2020-10-17	EPI_ISL_1396353	Laboratorio del Hospital Regional Ushuaia Gdor. Ernesto Campos	Nodo de Secuenciaci√≥n Tierra del Fuego - Hospital Regional Ushuaia - Centro Austral De Investigaciones Cient√≠ficas - Universidad Nacional De Tierra Del Fuego on behalf of 'Proyecto Argentino Interinstitucional de genomica de SARS-CoV-2' (PAIS Consortium)	2020-10-17	Carina Andrea De Roccis et al
Argentina/PAIS-D0090/2021-02-13	EPI_ISL_1396359	Laboratorio del Hospital Regional Ushuaia Gdor. Ernesto Campos	Nodo de Secuenciaci√≥n Tierra del Fuego - Hospital Regional Ushuaia - Centro Austral De Investigaciones Cient√≠ficas - Universidad Nacional De Tierra Del Fuego on behalf of 'Proyecto Argentino Interinstitucional de genomica de SARS-CoV-2' (PAIS Consortium)	2021-02-13	Carina Andrea De Roccis et al
Argentina/PAIS-D0096/2020-10-28	EPI_ISL_1396365	Hospital Central Mendoza	Nodo de Secuenciaci√≥n Tierra del Fuego - Hospital Regional Ushuaia - Centro Austral De Investigaciones Cient√≠ficas - Universidad Nacional De Tierra Del Fuego on behalf of 'Proyecto Argentino Interinstitucional de genomica de SARS-CoV-2' (PAIS Consortium)	2020-10-28	Mar√≠a Liliana Videla et al
Argentina/PAIS-D0111/2020-07-13	EPI_ISL_1396380	Hospital Notti Mendoza	Nodo de Secuenciaci√≥n Tierra del Fuego - Hospital Regional Ushuaia - Centro Austral De Investigaciones Cient√≠ficas - Universidad Nacional De Tierra Del Fuego on behalf of 'Proyecto Argentino Interinstitucional de genomica de SARS-CoV-2' (PAIS Consortium)	2020-07-13	Sandra Grucci et al
Argentina/PAIS-E0003/2020-04-11	EPI_ISL_792502	Laboratorio de Inmunolog√≠a del Hospital Perrando e Instituto de Medicina Regional de la UNNE	Grupo de Gen√≥mica y Bioinform√°tica del Instituto de Investigaci√≥n de la Cadena L√°ctea CONICET-INTA on behalf of 'Proyecto Argentino Interinstitucional de genomica de SARS-CoV-2' (PAIS Consortium)	2020-04-11	Eberhardt et al
Argentina/PAIS-E0030/2020-07-21	EPI_ISL_1395851	Laboratorio Central de la Ciudad de Santa Fe	Grupo de Gen√≥mica y Bioinform√°tica del Instituto de Investigaci√≥n de la Cadena L√°ctea CONICET-INTA on behalf of 'Proyecto Argentino Interinstitucional de genomica de SARS-CoV-2' (PAIS Consortium)	2020-07-21	Eberhardt et al
Argentina/PAIS-E0049/2020-08-13	EPI_ISL_1395858	Laboratorio Central de la Ciudad de Santa Fe	Grupo de Gen√≥mica y Bioinform√°tica del Instituto de Investigaci√≥n de la Cadena L√°ctea CONICET-INTA on behalf of 'Proyecto Argentino Interinstitucional de genomica de SARS-CoV-2' (PAIS Consortium)	2020-08-13	Eberhardt et al
Argentina/PAIS-E0084/2020-12-12	EPI_ISL_1395898	Laboratorio Central de la Ciudad de Santa Fe	Grupo de Gen√≥mica y Bioinform√°tica del Instituto de Investigaci√≥n de la Cadena L√°ctea CONICET-INTA on behalf of 'Proyecto Argentino Interinstitucional de genomica de SARS-CoV-2' (PAIS Consortium)	2020-12-12	Eberhardt et al
Argentina/PAIS-E0104/2020-06-29	EPI_ISL_1395818	Inmunolog√≠a del Hospital Perrando e Instituto de Medicina Regional de la UNNE	Grupo de Gen√≥mica y Bioinform√°tica del Instituto de Investigaci√≥n de la Cadena L√°ctea CONICET-INTA on behalf of 'Proyecto Argentino Interinstitucional de genomica de SARS-CoV-2' (PAIS Consortium)	2020-06-29	Mar√≠a Delia Foussal et al
Argentina/PAIS-E0108/2020-07-15	EPI_ISL_1395824	Inmunolog√≠a del Hospital Perrando e Instituto de Medicina Regional de la UNNE	Grupo de Gen√≥mica y Bioinform√°tica del Instituto de Investigaci√≥n de la Cadena L√°ctea CONICET-INTA on behalf of 'Proyecto Argentino Interinstitucional de genomica de SARS-CoV-2' (PAIS Consortium)	2020-07-15	Mar√≠a Delia Foussal et al
Argentina/PAIS-E0109/2020-07-03	EPI_ISL_1395836	Inmunolog√≠a del Hospital Perrando e Instituto de Medicina Regional de la UNNE	Grupo de Gen√≥mica y Bioinform√°tica del Instituto de Investigaci√≥n de la Cadena L√°ctea CONICET-INTA on behalf of 'Proyecto Argentino Interinstitucional de genomica de SARS-CoV-2' (PAIS Consortium)	2020-07-03	Mar√≠a Delia Foussal et al
Argentina/PAIS-E0114/2020-03-10	EPI_ISL_1395826	Inmunolog√≠a del Hospital Perrando e Instituto de Medicina Regional de la UNNE	Grupo de Gen√≥mica y Bioinform√°tica del Instituto de Investigaci√≥n de la Cadena L√°ctea CONICET-INTA on behalf of 'Proyecto Argentino Interinstitucional de genomica de SARS-CoV-2' (PAIS Consortium)	2020-03-10	Mar√≠a Delia Foussal et al
Argentina/PAIS-E0146/2020-08-18	EPI_ISL_1395813	Inmunolog√≠a del Hospital Perrando e Instituto de Medicina Regional de la UNNE	Grupo de Gen√≥mica y Bioinform√°tica del Instituto de Investigaci√≥n de la Cadena L√°ctea CONICET-INTA on behalf of 'Proyecto Argentino Interinstitucional de genomica de SARS-CoV-2' (PAIS Consortium)	2020-08-18	Mar√≠a Delia Foussal et al
Argentina/PAIS-E0148/2020-08-05	EPI_ISL_1395932	Laboratorio Central De Redes y Programas	Grupo de Gen√≥mica y Bioinform√°tica del Instituto de Investigaci√≥n de la Cadena L√°ctea CONICET-INTA on behalf of 'Proyecto Argentino Interinstitucional de genomica de SARS-CoV-2' (PAIS Consortium)	2020-08-05	Natalia Ruiz Diaz et al
Argentina/PAIS-E0155/2020-12-13	EPI_ISL_1395810	Hospital Pediatrico Dr Avelino Castelan, Hospital 4 de Junio Dr Ramon Carrillo	Grupo de Gen√≥mica y Bioinform√°tica del Instituto de Investigaci√≥n de la Cadena L√°ctea CONICET-INTA on behalf of 'Proyecto Argentino Interinstitucional de genomica de SARS-CoV-2' (PAIS Consortium)	2020-12-13	Marino Goia et al
Argentina/PAIS-E0157/2020-12-18	EPI_ISL_1395808	Hospital Pediatrico Dr Avelino Castelan, Hospital 4 de Junio Dr Ramon Carrillo	Grupo de Gen√≥mica y Bioinform√°tica del Instituto de Investigaci√≥n de la Cadena L√°ctea CONICET-INTA on behalf of 'Proyecto Argentino Interinstitucional de genomica de SARS-CoV-2' (PAIS Consortium)	2020-12-18	Marino Goia et al
Argentina/PAIS-E0159/2020-10-17	EPI_ISL_1395828	Inmunolog√≠a del Hospital Perrando e Instituto de Medicina Regional de la UNNE	Grupo de Gen√≥mica y Bioinform√°tica del Instituto de Investigaci√≥n de la Cadena L√°ctea CONICET-INTA on behalf of 'Proyecto Argentino Interinstitucional de genomica de SARS-CoV-2' (PAIS Consortium)	2020-10-17	Mar√≠a Delia Foussal et al
Argentina/PAIS-E0169/2020-10-23	EPI_ISL_1395938	Laboratorio Central de Salud P√∫blica	Grupo de Gen√≥mica y Bioinform√°tica del Instituto de Investigaci√≥n de la Cadena L√°ctea CONICET-INTA on behalf of 'Proyecto Argentino Interinstitucional de genomica de SARS-CoV-2' (PAIS Consortium)	2020-10-23	Natalia Andrea Ayala y Mar√≠a Ver√≥nica G√≥mez et al
Argentina/PAIS-E0196/2021-03-10	EPI_ISL_2363525	Laboratorio Central de la Ciudad de Santa Fe	Grupo de Gen√≥mica y Bioinform√°tica del Instituto de Investigaci√≥n de la Cadena L√°ctea CONICET-INTA on behalf of 'Proyecto Argentino Interinstitucional de genomica de SARS-CoV-2' (PAIS Consortium)	2021-03-10	Eberhardt et al
Argentina/PAIS-E0201/2021	EPI_ISL_2363530	Laboratorio Central de la Ciudad de Santa Fe	Grupo de Gen√≥mica y Bioinform√°tica del Instituto de Investigaci√≥n de la Cadena L√°ctea CONICET-INTA on behalf of 'Proyecto Argentino Interinstitucional de genomica de SARS-CoV-2' (PAIS Consortium)	2021-03-18	Eberhardt et al
Argentina/PAIS-E0221/2021	EPI_ISL_2363549	Laboratorio Central de la Ciudad de Santa Fe	Grupo de Gen√≥mica y Bioinform√°tica del Instituto de Investigaci√≥n de la Cadena L√°ctea CONICET-INTA on behalf of 'Proyecto Argentino Interinstitucional de genomica de SARS-CoV-2' (PAIS Consortium)	2021-03-26	Eberhardt et al
Argentina/PAIS-E0223/2021	EPI_ISL_2363551	Laboratorio Central de la Ciudad de Santa Fe	Grupo de Gen√≥mica y Bioinform√°tica del Instituto de Investigaci√≥n de la Cadena L√°ctea CONICET-INTA on behalf of 'Proyecto Argentino Interinstitucional de genomica de SARS-CoV-2' (PAIS Consortium)	2021-04-13	Eberhardt et al
Argentina/PAIS-E0224/2021	EPI_ISL_2363552	Laboratorio Central de la Ciudad de Santa Fe	Grupo de Gen√≥mica y Bioinform√°tica del Instituto de Investigaci√≥n de la Cadena L√°ctea CONICET-INTA on behalf of 'Proyecto Argentino Interinstitucional de genomica de SARS-CoV-2' (PAIS Consortium)	2021-04-13	Eberhardt et al
Argentina/PAIS-E0235/2021-04-07	EPI_ISL_2363563	Hospital Jaime Ferre - SAMCO Rafaela	Grupo de Gen√≥mica y Bioinform√°tica del Instituto de Investigaci√≥n de la Cadena L√°ctea CONICET-INTA on behalf of 'Proyecto Argentino Interinstitucional de genomica de SARS-CoV-2' (PAIS Consortium)	2021-04-07	Eberhardt et al
Argentina/PAIS-E0243/2021	EPI_ISL_2363571	Laboratorio Central de la Ciudad de Santa Fe	Grupo de Gen√≥mica y Bioinform√°tica del Instituto de Investigaci√≥n de la Cadena L√°ctea CONICET-INTA on behalf of 'Proyecto Argentino Interinstitucional de genomica de SARS-CoV-2' (PAIS Consortium)	2021-04-08	Eberhardt et al
Argentina/PAIS-E0245/2021-04-10	EPI_ISL_2363573	Laboratorio Central de la Ciudad de Santa Fe	Grupo de Gen√≥mica y Bioinform√°tica del Instituto de Investigaci√≥n de la Cadena L√°ctea CONICET-INTA on behalf of 'Proyecto Argentino Interinstitucional de genomica de SARS-CoV-2' (PAIS Consortium)	2021-04-10	Eberhardt et al
Argentina/PAIS-E0246/2021	EPI_ISL_2363574	Laboratorio Central de la Ciudad de Santa Fe	Grupo de Gen√≥mica y Bioinform√°tica del Instituto de Investigaci√≥n de la Cadena L√°ctea CONICET-INTA on behalf of 'Proyecto Argentino Interinstitucional de genomica de SARS-CoV-2' (PAIS Consortium)	2021-04-12	Eberhardt et al
Argentina/PAIS-E0258/2021-04-25	EPI_ISL_3033041	Laboratorio Central de la Ciudad de Santa Fe	Grupo de Gen√≥mica y Bioinform√°tica del Instituto de Investigaci√≥n de la Cadena L√°ctea CONICET-INTA on behalf of 'Proyecto Argentino Interinstitucional de genomica de SARS-CoV-2' (PAIS Consortium)	2021-04-25	Eberhardt et al
Argentina/PAIS-E0316/2021-06-24	EPI_ISL_3260101	Laboratorio Central de la Ciudad de Santa Fe	Grupo de Gen√≥mica y Bioinform√°tica del Instituto de Investigaci√≥n de la Cadena L√°ctea CONICET-INTA on behalf of 'Proyecto Argentino Interinstitucional de genomica de SARS-CoV-2' (PAIS Consortium)	2021-06-24	Eberhardt et al
Argentina/PAIS-E0320/2021-06-25	EPI_ISL_3260104	Laboratorio Central de la Ciudad de Santa Fe	Grupo de Gen√≥mica y Bioinform√°tica del Instituto de Investigaci√≥n de la Cadena L√°ctea CONICET-INTA on behalf of 'Proyecto Argentino Interinstitucional de genomica de SARS-CoV-2' (PAIS Consortium)	2021-06-25	Eberhardt et al
Argentina/PAIS-E0331/2021-01-13	EPI_ISL_4849734	Inmunolog√≠a del Hospital Perrando e Instituto de Medicina Regional de la UNNE	Grupo de Gen√≥mica y Bioinform√°tica del Instituto de Investigaci√≥n de la Cadena L√°ctea CONICET-INTA on behalf of 'Proyecto Argentino Interinstitucional de genomica de SARS-CoV-2' (PAIS Consortium)	2021-01-13	Mar√≠a Delia Foussal et al
Argentina/PAIS-E0342/2020-12-20	EPI_ISL_4849749	Inmunolog√≠a del Hospital Perrando e Instituto de Medicina Regional de la UNNE	Grupo de Gen√≥mica y Bioinform√°tica del Instituto de Investigaci√≥n de la Cadena L√°ctea CONICET-INTA on behalf of 'Proyecto Argentino Interinstitucional de genomica de SARS-CoV-2' (PAIS Consortium)	2020-12-20	Mar√≠a Delia Foussal et al
Argentina/PAIS-E0369/2021-08-07	EPI_ISL_4849777	Laboratorio Central de la Ciudad de Santa Fe	Grupo de Gen√≥mica y Bioinform√°tica del Instituto de Investigaci√≥n de la Cadena L√°ctea CONICET-INTA on behalf of 'Proyecto Argentino Interinstitucional de genomica de SARS-CoV-2' (PAIS Consortium)	2021-08-07	Eberhardt et al
Argentina/PAIS-E0370/2021-08-03	EPI_ISL_4849766	Hospital Jaime Ferre - SAMCO Rafaela	Grupo de Gen√≥mica y Bioinform√°tica del Instituto de Investigaci√≥n de la Cadena L√°ctea CONICET-INTA on behalf of 'Proyecto Argentino Interinstitucional de genomica de SARS-CoV-2' (PAIS Consortium)	2021-08-03	Eberhardt et al
Argentina/PAIS-E0375/2021-08-17	EPI_ISL_4849781	Hospital Jaime Ferre - SAMCO Rafaela	Grupo de Gen√≥mica y Bioinform√°tica del Instituto de Investigaci√≥n de la Cadena L√°ctea CONICET-INTA on behalf of 'Proyecto Argentino Interinstitucional de genomica de SARS-CoV-2' (PAIS Consortium)	2021-08-17	Eberhardt et al
Argentina/PAIS-E0392/2021	EPI_ISL_4849795	Laboratorio Central de la Ciudad de Santa Fe	Grupo de Gen√≥mica y Bioinform√°tica del Instituto de Investigaci√≥n de la Cadena L√°ctea CONICET-INTA on behalf of 'Proyecto Argentino Interinstitucional de genomica de SARS-CoV-2' (PAIS Consortium)	2021-09-11	Eberhardt et al
Argentina/PAIS-E0399/2021	EPI_ISL_5332821	Laboratorio Central de la Ciudad de Santa Fe	Grupo de Gen√≥mica y Bioinform√°tica del Instituto de Investigaci√≥n de la Cadena L√°ctea CONICET-INTA on behalf of 'Proyecto Argentino Interinstitucional de genomica de SARS-CoV-2' (PAIS Consortium)	2021-09-16	Eberhardt et al
Argentina/PAIS-E0405/2021-10-04	EPI_ISL_5332826	Laboratorio MEGA (Rafaela)	Grupo de Gen√≥mica y Bioinform√°tica del Instituto de Investigaci√≥n de la Cadena L√°ctea CONICET-INTA on behalf of 'Proyecto Argentino Interinstitucional de genomica de SARS-CoV-2' (PAIS Consortium)	2021-10-04	Eberhardt et al
Argentina/PAIS-E0406/2021	EPI_ISL_5332827	Laboratorio Central de la Ciudad de Santa Fe	Grupo de Gen√≥mica y Bioinform√°tica del Instituto de Investigaci√≥n de la Cadena L√°ctea CONICET-INTA on behalf of 'Proyecto Argentino Interinstitucional de genomica de SARS-CoV-2' (PAIS Consortium)	2021-09-29	Eberhardt et al
Argentina/PAIS-E0410/2021-07-05	EPI_ISL_5332831	Laboratorio de Alta Complejidad (LACMI), Instituto de Gen√©tica Humana (IgeHM) Parque de la Salud de la Provincia de Misiones, Universidad Nacional de Misiones	Grupo de Gen√≥mica y Bioinform√°tica del Instituto de Investigaci√≥n de la Cadena L√°ctea CONICET-INTA on behalf of 'Proyecto Argentino Interinstitucional de genomica de SARS-CoV-2' (PAIS Consortium)	2021-07-05	Eberhardt et al
Argentina/PAIS-E0417/2021-07-09	EPI_ISL_5332838	Laboratorio de Alta Complejidad (LACMI), Instituto de Gen√©tica Humana (IgeHM) Parque de la Salud de la Provincia de Misiones, Universidad Nacional de Misiones	Grupo de Gen√≥mica y Bioinform√°tica del Instituto de Investigaci√≥n de la Cadena L√°ctea CONICET-INTA on behalf of 'Proyecto Argentino Interinstitucional de genomica de SARS-CoV-2' (PAIS Consortium)	2021-07-09	Eberhardt et al
Argentina/PAIS-E0423/2021	EPI_ISL_5332844	Laboratorio MEGA (Rafaela)	Grupo de Gen√≥mica y Bioinform√°tica del Instituto de Investigaci√≥n de la Cadena L√°ctea CONICET-INTA on behalf of 'Proyecto Argentino Interinstitucional de genomica de SARS-CoV-2' (PAIS Consortium)	2021-10-02	Eberhardt et al
Argentina/PAIS-E0424/2021-10-02	EPI_ISL_5332845	Laboratorio MEGA (Rafaela)	Grupo de Gen√≥mica y Bioinform√°tica del Instituto de Investigaci√≥n de la Cadena L√°ctea CONICET-INTA on behalf of 'Proyecto Argentino Interinstitucional de genomica de SARS-CoV-2' (PAIS Consortium)	2021-10-02	Eberhardt et al
Argentina/PAIS-E0426/2021-10-06	EPI_ISL_5332847	Laboratorio Central de la Ciudad de Santa Fe	Grupo de Gen√≥mica y Bioinform√°tica del Instituto de Investigaci√≥n de la Cadena L√°ctea CONICET-INTA on behalf of 'Proyecto Argentino Interinstitucional de genomica de SARS-CoV-2' (PAIS Consortium)	2021-10-06	Eberhardt et al
Argentina/PAIS-E0427/2021-10-07	EPI_ISL_5332848	Laboratorio Central de la Ciudad de Santa Fe	Grupo de Gen√≥mica y Bioinform√°tica del Instituto de Investigaci√≥n de la Cadena L√°ctea CONICET-INTA on behalf of 'Proyecto Argentino Interinstitucional de genomica de SARS-CoV-2' (PAIS Consortium)	2021-10-07	Eberhardt et al
Argentina/PAIS-E0429/2021-10-12	EPI_ISL_5332850	Laboratorio Central de la Ciudad de Santa Fe	Grupo de Gen√≥mica y Bioinform√°tica del Instituto de Investigaci√≥n de la Cadena L√°ctea CONICET-INTA on behalf of 'Proyecto Argentino Interinstitucional de genomica de SARS-CoV-2' (PAIS Consortium)	2021-10-12	Eberhardt et al
Argentina/PAIS-E0517/2021	EPI_ISL_6437573	Laboratorio CIBIC (Rosario)	Grupo de Gen√≥mica y Bioinform√°tica del Instituto de Investigaci√≥n de la Cadena L√°ctea CONICET-INTA on behalf of 'Proyecto Argentino Interinstitucional de genomica de SARS-CoV-2' (PAIS Consortium)	2021-10-18	Eberhardt et al
Argentina/PAIS-E0551/2021	EPI_ISL_6680347	Centro de Tecnolog√≠a en Salud P√∫blica (CTSP), Facultad de Ciencias Bioqu√≠micas y Farmac√©uticas (FCByF)-Universidad Nacional de Rosario (UNR) y Hospital Provincial del Centenario	Grupo de Gen√≥mica y Bioinform√°tica del Instituto de Investigaci√≥n de la Cadena L√°ctea CONICET-INTA on behalf of 'Proyecto Argentino Interinstitucional de genomica de SARS-CoV-2' (PAIS Consortium)	2021-09-30	Eberhardt et al
Argentina/PAIS-E0558/2021	EPI_ISL_6680247	Centro de Tecnolog√≠a en Salud P√∫blica (CTSP), Facultad de Ciencias Bioqu√≠micas y Farmac√©uticas (FCByF)-Universidad Nacional de Rosario (UNR) y Hospital Provincial del Centenario	Grupo de Gen√≥mica y Bioinform√°tica del Instituto de Investigaci√≥n de la Cadena L√°ctea CONICET-INTA on behalf of 'Proyecto Argentino Interinstitucional de genomica de SARS-CoV-2' (PAIS Consortium)	2021-08-25	Eberhardt et al
Argentina/PAIS-E0560/2021	EPI_ISL_7464413	Laboratorio Central de la Ciudad de Santa Fe	Grupo de Gen√≥mica y Bioinform√°tica del Instituto de Investigaci√≥n de la Cadena L√°ctea CONICET-INTA on behalf of 'Proyecto Argentino Interinstitucional de genomica de SARS-CoV-2' (PAIS Consortium)	2021-11-08	Eberhardt et al
Argentina/PAIS-E0572/2021	EPI_ISL_7464425	Laboratorio Central de la Ciudad de Santa Fe	Grupo de Gen√≥mica y Bioinform√°tica del Instituto de Investigaci√≥n de la Cadena L√°ctea CONICET-INTA on behalf of 'Proyecto Argentino Interinstitucional de genomica de SARS-CoV-2' (PAIS Consortium)	2021-11-16	Eberhardt et al
Argentina/PAIS-E0581/2021	EPI_ISL_7464434	Laboratorio Central de la Ciudad de Santa Fe	Grupo de Gen√≥mica y Bioinform√°tica del Instituto de Investigaci√≥n de la Cadena L√°ctea CONICET-INTA on behalf of 'Proyecto Argentino Interinstitucional de genomica de SARS-CoV-2' (PAIS Consortium)	2021-11-12	Eberhardt et al
Argentina/PAIS-E0594/2021	EPI_ISL_7464447	Laboratorio MEGA (Rafaela)	Grupo de Gen√≥mica y Bioinform√°tica del Instituto de Investigaci√≥n de la Cadena L√°ctea CONICET-INTA on behalf of 'Proyecto Argentino Interinstitucional de genomica de SARS-CoV-2' (PAIS Consortium)	2021-11-18	Eberhardt et al
Argentina/PAIS-E0604/2021	EPI_ISL_7464456	Laboratorio Central de la Ciudad de Santa Fe	Grupo de Gen√≥mica y Bioinform√°tica del Instituto de Investigaci√≥n de la Cadena L√°ctea CONICET-INTA on behalf of 'Proyecto Argentino Interinstitucional de genomica de SARS-CoV-2' (PAIS Consortium)	2021-11-23	Eberhardt et al
Argentina/PAIS-E0607/2021	EPI_ISL_7464459	Laboratorio Central de la Ciudad de Santa Fe	Grupo de Gen√≥mica y Bioinform√°tica del Instituto de Investigaci√≥n de la Cadena L√°ctea CONICET-INTA on behalf of 'Proyecto Argentino Interinstitucional de genomica de SARS-CoV-2' (PAIS Consortium)	2021-11-24	Eberhardt et al
Argentina/PAIS-E0666/2021-12-24	EPI_ISL_8388830	Laboratorio Central de la Ciudad de Santa Fe	Grupo de Gen√≥mica y Bioinform√°tica del Instituto de Investigaci√≥n de la Cadena L√°ctea CONICET-INTA on behalf of 'Proyecto Argentino Interinstitucional de genomica de SARS-CoV-2' (PAIS Consortium)	2021-12-24	Eberhardt, MF; Irazoqui, JM; Ojeda, G; Rompato, G; Mugna, V; Pastor, C; Amadio, AF
Argentina/PAIS-E0671/2021	EPI_ISL_8388834	Hospital Jaime Ferre - SAMCO Rafaela	Grupo de Gen√≥mica y Bioinform√°tica del Instituto de Investigaci√≥n de la Cadena L√°ctea CONICET-INTA on behalf of 'Proyecto Argentino Interinstitucional de genomica de SARS-CoV-2' (PAIS Consortium)	2021-12-21	Eberhardt et al
Argentina/PAIS-E0688/2021	EPI_ISL_8388839	Hospital Jaime Ferre - SAMCO Rafaela	Grupo de Gen√≥mica y Bioinform√°tica del Instituto de Investigaci√≥n de la Cadena L√°ctea CONICET-INTA on behalf of 'Proyecto Argentino Interinstitucional de genomica de SARS-CoV-2' (PAIS Consortium)	2021-12-23	Eberhardt et al
Argentina/PAIS-E0702/2022	EPI_ISL_8938139	Laboratorio Central de la Ciudad de Santa Fe	Grupo de Gen√≥mica y Bioinform√°tica del Instituto de Investigaci√≥n de la Cadena L√°ctea CONICET-INTA on behalf of 'Proyecto Argentino Interinstitucional de genomica de SARS-CoV-2' (PAIS Consortium)	2022-01-04	Eberhardt et al
Argentina/PAIS-E0729/2022	EPI_ISL_10637273	Laboratorio Central de la Ciudad de Santa Fe	Grupo de Gen√≥mica y Bioinform√°tica del Instituto de Investigaci√≥n de la Cadena L√°ctea CONICET-INTA on behalf of 'Proyecto Argentino Interinstitucional de genomica de SARS-CoV-2' (PAIS Consortium)	2022-01-02	Eberhardt et al
Argentina/PAIS-E0734/2022	EPI_ISL_10637277	Laboratorio Central de la Ciudad de Santa Fe	Grupo de Gen√≥mica y Bioinform√°tica del Instituto de Investigaci√≥n de la Cadena L√°ctea CONICET-INTA on behalf of 'Proyecto Argentino Interinstitucional de genomica de SARS-CoV-2' (PAIS Consortium)	2022-01-04	Eberhardt et al
Argentina/PAIS-E0742/2022	EPI_ISL_10637285	Laboratorio Central de la Ciudad de Santa Fe	Grupo de Gen√≥mica y Bioinform√°tica del Instituto de Investigaci√≥n de la Cadena L√°ctea CONICET-INTA on behalf of 'Proyecto Argentino Interinstitucional de genomica de SARS-CoV-2' (PAIS Consortium)	2022-01-05	Eberhardt et al
Argentina/PAIS-E0755/2022	EPI_ISL_10637298	Laboratorio Central de la Ciudad de Santa Fe	Grupo de Gen√≥mica y Bioinform√°tica del Instituto de Investigaci√≥n de la Cadena L√°ctea CONICET-INTA on behalf of 'Proyecto Argentino Interinstitucional de genomica de SARS-CoV-2' (PAIS Consortium)	2022-01-09	Eberhardt et al
Argentina/PAIS-E0786/2022	EPI_ISL_10637327	Laboratorio de Alta Complejidad (LACMI), Instituto de Gen√©tica Humana (IGeHM), Parque de la Salud de la provincia de Misiones, Universidad Nacional de Misiones (UNaM)	Grupo de Gen√≥mica y Bioinform√°tica del Instituto de Investigaci√≥n de la Cadena L√°ctea CONICET-INTA on behalf of 'Proyecto Argentino Interinstitucional de genomica de SARS-CoV-2' (PAIS Consortium)	2022-01-07	Eberhardt et al
Argentina/PAIS-E0793/2022	EPI_ISL_10637334	Laboratorio Central de la Ciudad de Santa Fe	Grupo de Gen√≥mica y Bioinform√°tica del Instituto de Investigaci√≥n de la Cadena L√°ctea CONICET-INTA on behalf of 'Proyecto Argentino Interinstitucional de genomica de SARS-CoV-2' (PAIS Consortium)	2022-01-24	Eberhardt et al
Argentina/PAIS-E0823/2021	EPI_ISL_10637362	Laboratorio de Alta Complejidad (LACMI), Instituto de Gen√©tica Humana (IGeHM), Parque de la Salud de la provincia de Misiones, Universidad Nacional de Misiones (UNaM)	Grupo de Gen√≥mica y Bioinform√°tica del Instituto de Investigaci√≥n de la Cadena L√°ctea CONICET-INTA on behalf of 'Proyecto Argentino Interinstitucional de genomica de SARS-CoV-2' (PAIS Consortium)	2021-12-28	Eberhardt et al
Argentina/PAIS-E0824/2021	EPI_ISL_10637363	Laboratorio de Alta Complejidad (LACMI), Instituto de Gen√©tica Humana (IGeHM), Parque de la Salud de la provincia de Misiones, Universidad Nacional de Misiones (UNaM)	Grupo de Gen√≥mica y Bioinform√°tica del Instituto de Investigaci√≥n de la Cadena L√°ctea CONICET-INTA on behalf of 'Proyecto Argentino Interinstitucional de genomica de SARS-CoV-2' (PAIS Consortium)	2021-12-27	Eberhardt et al
Argentina/PAIS-E0835/2022	EPI_ISL_10637374	Laboratorio de Alta Complejidad (LACMI), Instituto de Gen√©tica Humana (IGeHM), Parque de la Salud de la provincia de Misiones, Universidad Nacional de Misiones (UNaM)	Grupo de Gen√≥mica y Bioinform√°tica del Instituto de Investigaci√≥n de la Cadena L√°ctea CONICET-INTA on behalf of 'Proyecto Argentino Interinstitucional de genomica de SARS-CoV-2' (PAIS Consortium)	2022-01-10	Eberhardt et al
Argentina/PAIS-E0839/2022	EPI_ISL_10637378	Laboratorio de Alta Complejidad (LACMI), Instituto de Gen√©tica Humana (IGeHM), Parque de la Salud de la provincia de Misiones, Universidad Nacional de Misiones (UNaM)	Grupo de Gen√≥mica y Bioinform√°tica del Instituto de Investigaci√≥n de la Cadena L√°ctea CONICET-INTA on behalf of 'Proyecto Argentino Interinstitucional de genomica de SARS-CoV-2' (PAIS Consortium)	2022-01-16	Eberhardt et al
Argentina/PAIS-E0854/2022	EPI_ISL_10637388	Laboratorio de Alta Complejidad (LACMI), Instituto de Gen√©tica Humana (IGeHM), Parque de la Salud de la provincia de Misiones, Universidad Nacional de Misiones (UNaM)	Grupo de Gen√≥mica y Bioinform√°tica del Instituto de Investigaci√≥n de la Cadena L√°ctea CONICET-INTA on behalf of 'Proyecto Argentino Interinstitucional de genomica de SARS-CoV-2' (PAIS Consortium)	2022-01-27	Eberhardt et al
Argentina/PAIS-E0878/2021	EPI_ISL_10637408	Laboratorio de Alta Complejidad (LACMI), Instituto de Gen√©tica Humana (IGeHM), Parque de la Salud de la provincia de Misiones, Universidad Nacional de Misiones (UNaM)	Grupo de Gen√≥mica y Bioinform√°tica del Instituto de Investigaci√≥n de la Cadena L√°ctea CONICET-INTA on behalf of 'Proyecto Argentino Interinstitucional de genomica de SARS-CoV-2' (PAIS Consortium)	2021-12-28	Eberhardt et al
Argentina/PAIS-E0880/2021	EPI_ISL_10637410	Laboratorio de Alta Complejidad (LACMI), Instituto de Gen√©tica Humana (IGeHM), Parque de la Salud de la provincia de Misiones, Universidad Nacional de Misiones (UNaM)	Grupo de Gen√≥mica y Bioinform√°tica del Instituto de Investigaci√≥n de la Cadena L√°ctea CONICET-INTA on behalf of 'Proyecto Argentino Interinstitucional de genomica de SARS-CoV-2' (PAIS Consortium)	2021-12-29	Eberhardt et al
Argentina/PAIS-E0945/2022-02-22	EPI_ISL_11386771	Laboratorio CIBIC (Rosario)	Grupo de Gen√≥mica y Bioinform√°tica del Instituto de Investigaci√≥n de la Cadena L√°ctea CONICET-INTA on behalf of 'Proyecto Argentino Interinstitucional de genomica de SARS-CoV-2' (PAIS Consortium)	2022-02-22	Eberhardt, MF; Irazoqui, JM; Singh, M; Ferrero E; Lopez, M; del Castillo, P; Garavano, F; Ferraris, S; Oro√±o, L; Sciara, M; Zubilaga, E; Seravalle, A; Gomez, A; Manzur, A; Fagot S; Regules, G; Fay, C; Fay, M; Fay, F; Sfalcin, J; Amadio, AF
Argentina/PAIS-F0003/2020-05-26	EPI_ISL_964889	Sistema Integrado de Emergencias de Neuqu√©n (SIEN)	Laboratorio Central Mg. Luis Alfredo Pianciola on behalf of 'Proyecto Argentino Interinstitucional de genomica de SARS-CoV-2' (PAIS Consortium)	2020-05-26	Liliana Fonseca et al
Argentina/PAIS-F0009/2020-06-10	EPI_ISL_964895	Laboratorio Central Mg. Luis Alfredo Pianciola on behalf of 'Proyecto Argentino Interinstitucional de genomica de SARS-CoV-2' (PAIS Consortium)	Laboratorio Central Mg. Luis Alfredo Pianciola on behalf of 'Proyecto Argentino Interinstitucional de genomica de SARS-CoV-2' (PAIS Consortium)	2020-06-10	M Mazzeo et al
Argentina/PAIS-F0014/2020-07-20	EPI_ISL_964900	Laboratorio Central Mg. Luis Alfredo Pianciola on behalf of 'Proyecto Argentino Interinstitucional de genomica de SARS-CoV-2' (PAIS Consortium)	Laboratorio Central Mg. Luis Alfredo Pianciola on behalf of 'Proyecto Argentino Interinstitucional de genomica de SARS-CoV-2' (PAIS Consortium)	2020-07-20	M Mazzeo et al
Argentina/PAIS-F0025/2020-08-11	EPI_ISL_964910	Laboratorio Central Mg. Luis Alfredo Pianciola on behalf of 'Proyecto Argentino Interinstitucional de genomica de SARS-CoV-2' (PAIS Consortium)	Laboratorio Central Mg. Luis Alfredo Pianciola on behalf of 'Proyecto Argentino Interinstitucional de genomica de SARS-CoV-2' (PAIS Consortium)	2020-08-11	M Mazzeo et al
Argentina/PAIS-F0026/2020-07-06	EPI_ISL_964911	Laboratorio Central Mg. Luis Alfredo Pianciola on behalf of 'Proyecto Argentino Interinstitucional de genomica de SARS-CoV-2' (PAIS Consortium)	Laboratorio Central Mg. Luis Alfredo Pianciola on behalf of 'Proyecto Argentino Interinstitucional de genomica de SARS-CoV-2' (PAIS Consortium)	2020-07-06	M Mazzeo et al
Argentina/PAIS-F0034/2020-07-26	EPI_ISL_981032	Laboratorio Central Secci√≥n Virolog√≠a. Hospital Regional Artemides Zatti (Viedma, Rio Negro); Laboratorio MICROBIOM (General Roca, R√≠o Negro); Hospital Zonal Dr. Ram√≥n Carrillo (San Carlos De Bariloche, R√≠o Negro)	Laboratorio Central Mg. Luis Alfredo Pianciola on behalf of 'Proyecto Argentino Interinstitucional de genomica de SARS-CoV-2' (PAIS Consortium)	2020-07-26	Liliana Fonseca et al
Argentina/PAIS-F0040/2020-05-16	EPI_ISL_981038	Laboratorio Central Secci√≥n Virolog√≠a. Hospital Regional Artemides Zatti (Viedma, Rio Negro); Laboratorio MICROBIOM (General Roca, R√≠o Negro); Hospital Zonal Dr. Ram√≥n Carrillo (San Carlos De Bariloche, R√≠o Negro)	Laboratorio Central Mg. Luis Alfredo Pianciola on behalf of 'Proyecto Argentino Interinstitucional de genomica de SARS-CoV-2' (PAIS Consortium)	2020-05-16	Liliana Fonseca et al
Argentina/PAIS-F0068/2021-06-20	EPI_ISL_4196700	Laboratorio Central Mg. Luis Alfredo Pianciola	Laboratorio Central Mg. Luis Alfredo Pianciola on behalf of 'Proyecto Argentino Interinstitucional de genomica de SARS-CoV-2' (PAIS Consortium)	2021-06-20	L Pianciola et al
Argentina/PAIS-F0070/2021-06-20	EPI_ISL_4196702	Laboratorio Central Mg. Luis Alfredo Pianciola	Laboratorio Central Mg. Luis Alfredo Pianciola on behalf of 'Proyecto Argentino Interinstitucional de genomica de SARS-CoV-2' (PAIS Consortium)	2021-06-20	L Pianciola et al
Argentina/PAIS-F0077/2021-05-31	EPI_ISL_4196708	Hospital Programa Area Cipolletti, Dr Pedro Moguillansky	Laboratorio Central Mg. Luis Alfredo Pianciola on behalf of 'Proyecto Argentino Interinstitucional de genomica de SARS-CoV-2' (PAIS Consortium)	2021-05-31	L Pianciola et al
Argentina/PAIS-F0081/2021-06-03	EPI_ISL_4196712	Hospital Programa Area Cipolletti, Dr Pedro Moguillansky	Laboratorio Central Mg. Luis Alfredo Pianciola on behalf of 'Proyecto Argentino Interinstitucional de genomica de SARS-CoV-2' (PAIS Consortium)	2021-06-03	L Pianciola et al
Argentina/PAIS-F0097/2021-01-06	EPI_ISL_4196728	Hospital zonal Francisco Lopez Lima General Roca	Laboratorio Central Mg. Luis Alfredo Pianciola on behalf of 'Proyecto Argentino Interinstitucional de genomica de SARS-CoV-2' (PAIS Consortium)	2021-01-06	L Pianciola et al
Argentina/PAIS-F0098/2021-02-05	EPI_ISL_4196729	Hospital zonal Francisco Lopez Lima General Roca	Laboratorio Central Mg. Luis Alfredo Pianciola on behalf of 'Proyecto Argentino Interinstitucional de genomica de SARS-CoV-2' (PAIS Consortium)	2021-02-05	L Pianciola et al
Argentina/PAIS-F0111/2021-01-20	EPI_ISL_4196742	Laboratorio Central Mg. Luis Alfredo Pianciola	Laboratorio Central Mg. Luis Alfredo Pianciola on behalf of 'Proyecto Argentino Interinstitucional de genomica de SARS-CoV-2' (PAIS Consortium)	2021-01-20	L Pianciola et al
Argentina/PAIS-F0118/2021-03-28	EPI_ISL_4196749	Laboratorio Central Mg. Luis Alfredo Pianciola	Laboratorio Central Mg. Luis Alfredo Pianciola on behalf of 'Proyecto Argentino Interinstitucional de genomica de SARS-CoV-2' (PAIS Consortium)	2021-03-28	L Pianciola et al
Argentina/PAIS-F0135/2021-05-05	EPI_ISL_4196765	Laboratorio Central Mg. Luis Alfredo Pianciola	Laboratorio Central Mg. Luis Alfredo Pianciola on behalf of 'Proyecto Argentino Interinstitucional de genomica de SARS-CoV-2' (PAIS Consortium)	2021-05-05	L Pianciola et al
Argentina/PAIS-F0225/2021	EPI_ISL_7775393	Laboratorio Central Mg. Luis Alfredo Pianciola	Laboratorio Central Mg. Luis Alfredo Pianciola on behalf of 'Proyecto Argentino Interinstitucional de genomica de SARS-CoV-2' (PAIS Consortium) and INEI-ANLIS 'Dr. Carlos G. Malbran '	2021-10-26	L Pianciola et al
Argentina/PAIS-F0250/2021	EPI_ISL_7898971	Laboratorio Central Mg. Luis Alfredo Pianciola	Laboratorio Central Mg. Luis Alfredo Pianciola on behalf of 'Proyecto Argentino Interinstitucional de genomica de SARS-CoV-2' (PAIS Consortium) and INEI-ANLIS 'Dr. Carlos G. Malbran '	2021-11-08	L Pianciola et al
Argentina/PAIS-F0251/2021	EPI_ISL_7898970	Laboratorio Central Mg. Luis Alfredo Pianciola	Laboratorio Central Mg. Luis Alfredo Pianciola on behalf of 'Proyecto Argentino Interinstitucional de genomica de SARS-CoV-2' (PAIS Consortium) and INEI-ANLIS 'Dr. Carlos G. Malbran '	2021-11-11	L Pianciola et al
Argentina/PAIS-F0255/2021	EPI_ISL_7898934	Laboratorio Central Mg. Luis Alfredo Pianciola	Laboratorio Central Mg. Luis Alfredo Pianciola on behalf of 'Proyecto Argentino Interinstitucional de genomica de SARS-CoV-2' (PAIS Consortium) and INEI-ANLIS 'Dr. Carlos G. Malbran '	2021-11-12	L Pianciola et al
Argentina/PAIS-F0261/2021	EPI_ISL_7898978	Laboratorio Central Mg. Luis Alfredo Pianciola	Laboratorio Central Mg. Luis Alfredo Pianciola on behalf of 'Proyecto Argentino Interinstitucional de genomica de SARS-CoV-2' (PAIS Consortium) and INEI-ANLIS 'Dr. Carlos G. Malbran '	2021-11-13	L Pianciola et al
Argentina/PAIS-F0263/2021	EPI_ISL_7898935	Laboratorio Central Mg. Luis Alfredo Pianciola	Laboratorio Central Mg. Luis Alfredo Pianciola on behalf of 'Proyecto Argentino Interinstitucional de genomica de SARS-CoV-2' (PAIS Consortium) and INEI-ANLIS 'Dr. Carlos G. Malbran '	2021-11-15	L Pianciola et al
Argentina/PAIS-F0268/2021	EPI_ISL_7898960	Laboratorio Central Mg. Luis Alfredo Pianciola	Laboratorio Central Mg. Luis Alfredo Pianciola on behalf of 'Proyecto Argentino Interinstitucional de genomica de SARS-CoV-2' (PAIS Consortium) and INEI-ANLIS 'Dr. Carlos G. Malbran '	2021-11-16	L Pianciola et al
Argentina/PAIS-F0270/2021	EPI_ISL_7898913	Laboratorio Central Mg. Luis Alfredo Pianciola	Laboratorio Central Mg. Luis Alfredo Pianciola on behalf of 'Proyecto Argentino Interinstitucional de genomica de SARS-CoV-2' (PAIS Consortium) and INEI-ANLIS 'Dr. Carlos G. Malbran '	2021-11-17	L Pianciola et al
Argentina/PAIS-F0271/2021	EPI_ISL_7898958	Laboratorio Central Mg. Luis Alfredo Pianciola	Laboratorio Central Mg. Luis Alfredo Pianciola on behalf of 'Proyecto Argentino Interinstitucional de genomica de SARS-CoV-2' (PAIS Consortium) and INEI-ANLIS 'Dr. Carlos G. Malbran '	2021-11-17	L Pianciola et al
Argentina/PAIS-F0277/2021	EPI_ISL_7898959	Laboratorio Central Mg. Luis Alfredo Pianciola	Laboratorio Central Mg. Luis Alfredo Pianciola on behalf of 'Proyecto Argentino Interinstitucional de genomica de SARS-CoV-2' (PAIS Consortium) and INEI-ANLIS 'Dr. Carlos G. Malbran '	2021-11-19	L Pianciola et al
Argentina/PAIS-F0280/2021	EPI_ISL_7898933	Laboratorio Central Mg. Luis Alfredo Pianciola	Laboratorio Central Mg. Luis Alfredo Pianciola on behalf of 'Proyecto Argentino Interinstitucional de genomica de SARS-CoV-2' (PAIS Consortium) and INEI-ANLIS 'Dr. Carlos G. Malbran '	2021-11-19	L Pianciola et al
Argentina/PAIS-F0281/2021	EPI_ISL_7898946	Laboratorio Central Mg. Luis Alfredo Pianciola	Laboratorio Central Mg. Luis Alfredo Pianciola on behalf of 'Proyecto Argentino Interinstitucional de genomica de SARS-CoV-2' (PAIS Consortium) and INEI-ANLIS 'Dr. Carlos G. Malbran '	2021-11-20	L Pianciola et al
Argentina/PAIS-F0286/2021	EPI_ISL_7898954	Laboratorio Central Mg. Luis Alfredo Pianciola	Laboratorio Central Mg. Luis Alfredo Pianciola on behalf of 'Proyecto Argentino Interinstitucional de genomica de SARS-CoV-2' (PAIS Consortium) and INEI-ANLIS 'Dr. Carlos G. Malbran '	2021-11-22	L Pianciola et al
Argentina/PAIS-F0287/2021	EPI_ISL_7898974	Laboratorio Central Mg. Luis Alfredo Pianciola	Laboratorio Central Mg. Luis Alfredo Pianciola on behalf of 'Proyecto Argentino Interinstitucional de genomica de SARS-CoV-2' (PAIS Consortium) and INEI-ANLIS 'Dr. Carlos G. Malbran '	2021-11-24	L Pianciola et al
Argentina/PAIS-F0288/2021	EPI_ISL_7898961	Laboratorio Central Mg. Luis Alfredo Pianciola	Laboratorio Central Mg. Luis Alfredo Pianciola on behalf of 'Proyecto Argentino Interinstitucional de genomica de SARS-CoV-2' (PAIS Consortium) and INEI-ANLIS 'Dr. Carlos G. Malbran '	2021-11-24	L Pianciola et al
Argentina/PAIS-F0289/2021	EPI_ISL_7898911	Laboratorio Central Mg. Luis Alfredo Pianciola	Laboratorio Central Mg. Luis Alfredo Pianciola on behalf of 'Proyecto Argentino Interinstitucional de genomica de SARS-CoV-2' (PAIS Consortium) and INEI-ANLIS 'Dr. Carlos G. Malbran '	2021-11-25	L Pianciola et al
Argentina/PAIS-F0291/2021	EPI_ISL_7898919	Laboratorio Central Mg. Luis Alfredo Pianciola	Laboratorio Central Mg. Luis Alfredo Pianciola on behalf of 'Proyecto Argentino Interinstitucional de genomica de SARS-CoV-2' (PAIS Consortium) and INEI-ANLIS 'Dr. Carlos G. Malbran '	2021-11-25	L Pianciola et al
Argentina/PAIS-F0293/2021	EPI_ISL_7898951	Laboratorio Central Mg. Luis Alfredo Pianciola	Laboratorio Central Mg. Luis Alfredo Pianciola on behalf of 'Proyecto Argentino Interinstitucional de genomica de SARS-CoV-2' (PAIS Consortium) and INEI-ANLIS 'Dr. Carlos G. Malbran '	2021-11-26	L Pianciola et al
Argentina/PAIS-F0294/2021	EPI_ISL_7898930	Laboratorio Central Mg. Luis Alfredo Pianciola	Laboratorio Central Mg. Luis Alfredo Pianciola on behalf of 'Proyecto Argentino Interinstitucional de genomica de SARS-CoV-2' (PAIS Consortium) and INEI-ANLIS 'Dr. Carlos G. Malbran '	2021-11-27	L Pianciola et al
Argentina/PAIS-F0295/2021	EPI_ISL_7898939	Laboratorio Central Mg. Luis Alfredo Pianciola	Laboratorio Central Mg. Luis Alfredo Pianciola on behalf of 'Proyecto Argentino Interinstitucional de genomica de SARS-CoV-2' (PAIS Consortium) and INEI-ANLIS 'Dr. Carlos G. Malbran '	2021-11-27	L Pianciola et al
Argentina/PAIS-F0301/2021	EPI_ISL_7898955	Laboratorio Central Mg. Luis Alfredo Pianciola	Laboratorio Central Mg. Luis Alfredo Pianciola on behalf of 'Proyecto Argentino Interinstitucional de genomica de SARS-CoV-2' (PAIS Consortium) and INEI-ANLIS 'Dr. Carlos G. Malbran '	2021-11-29	L Pianciola et al
Argentina/PAIS-F0303/2021	EPI_ISL_7898973	Laboratorio Central Mg. Luis Alfredo Pianciola	Laboratorio Central Mg. Luis Alfredo Pianciola on behalf of 'Proyecto Argentino Interinstitucional de genomica de SARS-CoV-2' (PAIS Consortium) and INEI-ANLIS 'Dr. Carlos G. Malbran '	2021-11-29	L Pianciola et al
Argentina/PAIS-F0306/2021	EPI_ISL_7898986	Laboratorio Central Mg. Luis Alfredo Pianciola	Laboratorio Central Mg. Luis Alfredo Pianciola on behalf of 'Proyecto Argentino Interinstitucional de genomica de SARS-CoV-2' (PAIS Consortium) and INEI-ANLIS 'Dr. Carlos G. Malbran '	2021-11-30	L Pianciola et al
Argentina/PAIS-F0307/2021	EPI_ISL_7898953	Laboratorio Central Mg. Luis Alfredo Pianciola	Laboratorio Central Mg. Luis Alfredo Pianciola on behalf of 'Proyecto Argentino Interinstitucional de genomica de SARS-CoV-2' (PAIS Consortium) and INEI-ANLIS 'Dr. Carlos G. Malbran '	2021-11-30	L Pianciola et al
Argentina/PAIS-F0308/2021	EPI_ISL_7898975	Laboratorio Central Mg. Luis Alfredo Pianciola	Laboratorio Central Mg. Luis Alfredo Pianciola on behalf of 'Proyecto Argentino Interinstitucional de genomica de SARS-CoV-2' (PAIS Consortium) and INEI-ANLIS 'Dr. Carlos G. Malbran '	2021-11-30	L Pianciola et al
Argentina/PAIS-F0309/2021	EPI_ISL_7898942	Laboratorio Central Mg. Luis Alfredo Pianciola	Laboratorio Central Mg. Luis Alfredo Pianciola on behalf of 'Proyecto Argentino Interinstitucional de genomica de SARS-CoV-2' (PAIS Consortium) and INEI-ANLIS 'Dr. Carlos G. Malbran '	2021-11-30	L Pianciola et al
Argentina/PAIS-F0310/2021	EPI_ISL_7898937	Laboratorio Central Mg. Luis Alfredo Pianciola	Laboratorio Central Mg. Luis Alfredo Pianciola on behalf of 'Proyecto Argentino Interinstitucional de genomica de SARS-CoV-2' (PAIS Consortium) and INEI-ANLIS 'Dr. Carlos G. Malbran '	2021-11-30	L Pianciola et al
Argentina/PAIS-F0311/2021	EPI_ISL_7898948	Laboratorio Central Mg. Luis Alfredo Pianciola	Laboratorio Central Mg. Luis Alfredo Pianciola on behalf of 'Proyecto Argentino Interinstitucional de genomica de SARS-CoV-2' (PAIS Consortium) and INEI-ANLIS 'Dr. Carlos G. Malbran '	2021-11-30	L Pianciola et al
Argentina/PAIS-F0313/2021	EPI_ISL_7898976	Laboratorio Central Mg. Luis Alfredo Pianciola	Laboratorio Central Mg. Luis Alfredo Pianciola on behalf of 'Proyecto Argentino Interinstitucional de genomica de SARS-CoV-2' (PAIS Consortium) and INEI-ANLIS 'Dr. Carlos G. Malbran '	2021-11-29	L Pianciola et al
Argentina/PAIS-F0314/2021	EPI_ISL_7898931	Laboratorio Central Mg. Luis Alfredo Pianciola	Laboratorio Central Mg. Luis Alfredo Pianciola on behalf of 'Proyecto Argentino Interinstitucional de genomica de SARS-CoV-2' (PAIS Consortium) and INEI-ANLIS 'Dr. Carlos G. Malbran '	2021-12-01	L Pianciola et al
Argentina/PAIS-F0315/2021	EPI_ISL_7898949	Laboratorio Central Mg. Luis Alfredo Pianciola	Laboratorio Central Mg. Luis Alfredo Pianciola on behalf of 'Proyecto Argentino Interinstitucional de genomica de SARS-CoV-2' (PAIS Consortium) and INEI-ANLIS 'Dr. Carlos G. Malbran '	2021-12-01	L Pianciola et al
Argentina/PAIS-F0317/2021	EPI_ISL_7898943	Laboratorio Central Mg. Luis Alfredo Pianciola	Laboratorio Central Mg. Luis Alfredo Pianciola on behalf of 'Proyecto Argentino Interinstitucional de genomica de SARS-CoV-2' (PAIS Consortium) and INEI-ANLIS 'Dr. Carlos G. Malbran '	2021-12-01	L Pianciola et al
Argentina/PAIS-F0319/2021	EPI_ISL_7898950	Laboratorio Central Mg. Luis Alfredo Pianciola	Laboratorio Central Mg. Luis Alfredo Pianciola on behalf of 'Proyecto Argentino Interinstitucional de genomica de SARS-CoV-2' (PAIS Consortium) and INEI-ANLIS 'Dr. Carlos G. Malbran '	2021-12-01	L Pianciola et al
Argentina/PAIS-F0320/2021	EPI_ISL_7898920	Laboratorio Central Mg. Luis Alfredo Pianciola	Laboratorio Central Mg. Luis Alfredo Pianciola on behalf of 'Proyecto Argentino Interinstitucional de genomica de SARS-CoV-2' (PAIS Consortium) and INEI-ANLIS 'Dr. Carlos G. Malbran '	2021-12-01	L Pianciola et al
Argentina/PAIS-F0321/2021	EPI_ISL_7898956	Laboratorio Central Mg. Luis Alfredo Pianciola	Laboratorio Central Mg. Luis Alfredo Pianciola on behalf of 'Proyecto Argentino Interinstitucional de genomica de SARS-CoV-2' (PAIS Consortium) and INEI-ANLIS 'Dr. Carlos G. Malbran '	2021-12-02	L Pianciola et al
Argentina/PAIS-F0322/2021	EPI_ISL_7898957	Laboratorio Central Mg. Luis Alfredo Pianciola	Laboratorio Central Mg. Luis Alfredo Pianciola on behalf of 'Proyecto Argentino Interinstitucional de genomica de SARS-CoV-2' (PAIS Consortium) and INEI-ANLIS 'Dr. Carlos G. Malbran '	2021-12-02	L Pianciola et al
Argentina/PAIS-F0327/2021	EPI_ISL_7898966	Laboratorio Central Mg. Luis Alfredo Pianciola	Laboratorio Central Mg. Luis Alfredo Pianciola on behalf of 'Proyecto Argentino Interinstitucional de genomica de SARS-CoV-2' (PAIS Consortium) and INEI-ANLIS 'Dr. Carlos G. Malbran '	2021-12-08	L Pianciola et al
Argentina/PAIS-F0328/2021	EPI_ISL_7898927	Laboratorio Central Mg. Luis Alfredo Pianciola	Laboratorio Central Mg. Luis Alfredo Pianciola on behalf of 'Proyecto Argentino Interinstitucional de genomica de SARS-CoV-2' (PAIS Consortium) and INEI-ANLIS 'Dr. Carlos G. Malbran '	2021-12-07	L Pianciola et al
Argentina/PAIS-F0329/2021	EPI_ISL_7898980	Laboratorio Central Mg. Luis Alfredo Pianciola	Laboratorio Central Mg. Luis Alfredo Pianciola on behalf of 'Proyecto Argentino Interinstitucional de genomica de SARS-CoV-2' (PAIS Consortium) and INEI-ANLIS 'Dr. Carlos G. Malbran '	2021-12-09	L Pianciola et al
Argentina/PAIS-G0016/2020-03-26	EPI_ISL_792540	Laboratorio Central, Ministerio de Salud C√≥rdoba	Instituto de Patologia Vegetal (CIAP-INTA) on behalf of 'Proyecto Argentino Interinstitucional de genomica de SARS-CoV-2' (PAIS Consortium)	2020-03-26	Fern√°ndez et al
Argentina/PAIS-G0041/2020-11-17	EPI_ISL_1396044	Laboratorio Central, Ministerio de Salud Cordoba	Instituto de Patologia Vegetal (CIAP-INTA) on behalf of 'Proyecto Argentino Interinstitucional de genomica de SARS-CoV-2' (PAIS Consortium)	2020-11-17	Fern√°ndez et al
Argentina/PAIS-G0075/2020-06-30	EPI_ISL_1396053	Laboratorio Central, Ministerio de Salud Cordoba	Instituto de Patologia Vegetal (CIAP-INTA) on behalf of 'Proyecto Argentino Interinstitucional de genomica de SARS-CoV-2' (PAIS Consortium)	2020-06-30	Fern√°ndez et al
Argentina/PAIS-G0077/2020-07-11	EPI_ISL_1396054	Laboratorio Central, Ministerio de Salud Cordoba	Instituto de Patologia Vegetal (CIAP-INTA) on behalf of 'Proyecto Argentino Interinstitucional de genomica de SARS-CoV-2' (PAIS Consortium)	2020-07-11	Fern√°ndez et al
Argentina/PAIS-G0089/2020-08-10	EPI_ISL_1395998	Laboratorio Central, Ministerio de Salud Cordoba	Instituto de Patologia Vegetal (CIAP-INTA) on behalf of 'Proyecto Argentino Interinstitucional de genomica de SARS-CoV-2' (PAIS Consortium)	2020-08-10	Fern√°ndez et al
Argentina/PAIS-G0119/2020-03-31	EPI_ISL_1396076	Laboratorio de Salud P√∫blica	Instituto de Patologia Vegetal (CIAP-INTA) on behalf of 'Proyecto Argentino Interinstitucional de genomica de SARS-CoV-2' (PAIS Consortium)	2020-03-31	Fern√°ndez et al
Argentina/PAIS-G0121/2020-04-21	EPI_ISL_1396078	Laboratorio de Salud P√∫blica	Instituto de Patologia Vegetal (CIAP-INTA) on behalf of 'Proyecto Argentino Interinstitucional de genomica de SARS-CoV-2' (PAIS Consortium)	2020-04-21	Fern√°ndez et al
Argentina/PAIS-G0142/2020-04-18	EPI_ISL_1396068	Laboratorio de Salud P√∫blica	Instituto de Patologia Vegetal (CIAP-INTA) on behalf of 'Proyecto Argentino Interinstitucional de genomica de SARS-CoV-2' (PAIS Consortium)	2020-04-18	Fern√°ndez et al
Argentina/PAIS-G0184/2020-08-04	EPI_ISL_1395960	Laboratorio Central de Salud P√∫blica de la Provincia de Jujuy	Instituto de Patologia Vegetal (CIAP-INTA) on behalf of 'Proyecto Argentino Interinstitucional de genomica de SARS-CoV-2' (PAIS Consortium)	2020-08-04	Fern√°ndez et al
Argentina/PAIS-G0204/2021	EPI_ISL_2007501	Laboratorio Central, Ministerio de Salud C√≥rdoba	Instituto de Patologia Vegetal (CIAP-INTA) on behalf of 'Proyecto Argentino Interinstitucional de genomica de SARS-CoV-2' (PAIS Consortium)	2021-04-17	Fern√°ndez et al
Argentina/PAIS-G0205/2021	EPI_ISL_2007514	Laboratorio Central, Ministerio de Salud C√≥rdoba	Instituto de Patologia Vegetal (CIAP-INTA) on behalf of 'Proyecto Argentino Interinstitucional de genomica de SARS-CoV-2' (PAIS Consortium)	2021-04-17	Fern√°ndez et al
Argentina/PAIS-G0206/2021	EPI_ISL_2007515	Laboratorio Central, Ministerio de Salud C√≥rdoba	Instituto de Patologia Vegetal (CIAP-INTA) on behalf of 'Proyecto Argentino Interinstitucional de genomica de SARS-CoV-2' (PAIS Consortium)	2021-04-17	Fern√°ndez et al
Argentina/PAIS-G0207/2021	EPI_ISL_2007516	Laboratorio Central, Ministerio de Salud C√≥rdoba	Instituto de Patologia Vegetal (CIAP-INTA) on behalf of 'Proyecto Argentino Interinstitucional de genomica de SARS-CoV-2' (PAIS Consortium)	2021-04-17	Fern√°ndez et al
Argentina/PAIS-G0254/2021-05-12	EPI_ISL_2271705	Laboratorio Central, Ministerio de Salud Cordoba	Instituto de Patologia Vegetal (CIAP-INTA) on behalf of 'Proyecto Argentino Interinstitucional de genomica de SARS-CoV-2' (PAIS Consortium)	2021-05-12	Fernandez et al
Argentina/PAIS-G0275/2021-01-13	EPI_ISL_2940228	Laboratorio Central de Salud P√∫blica de la Provincia de Jujuy	Instituto de Patologia Vegetal (CIAP-INTA) on behalf of 'Proyecto Argentino Interinstitucional de genomica de SARS-CoV-2' (PAIS Consortium)	2021-01-13	Fern√°ndez et al
Argentina/PAIS-G0281/2021-02-08	EPI_ISL_2940243	Laboratorio Central de Salud P√∫blica de la Provincia de Jujuy	Instituto de Patologia Vegetal (CIAP-INTA) on behalf of 'Proyecto Argentino Interinstitucional de genomica de SARS-CoV-2' (PAIS Consortium)	2021-02-08	Fern√°ndez et al
Argentina/PAIS-G0309/2021-05-31	EPI_ISL_2940269	Laboratorio Central, Ministerio de Salud C√≥rdoba	Instituto de Patologia Vegetal (CIAP-INTA) on behalf of 'Proyecto Argentino Interinstitucional de genomica de SARS-CoV-2' (PAIS Consortium)	2021-05-31	Fern√°ndez et al
Argentina/PAIS-G0312/2021	EPI_ISL_2940271	Laboratorio Central, Ministerio de Salud C√≥rdoba	Instituto de Patologia Vegetal (CIAP-INTA) on behalf of 'Proyecto Argentino Interinstitucional de genomica de SARS-CoV-2' (PAIS Consortium)	2021-06-23	Fern√°ndez et al
Argentina/PAIS-G0313/2021-06-23	EPI_ISL_2940280	Laboratorio Central, Ministerio de Salud C√≥rdoba	Instituto de Patologia Vegetal (CIAP-INTA) on behalf of 'Proyecto Argentino Interinstitucional de genomica de SARS-CoV-2' (PAIS Consortium)	2021-06-23	Fern√°ndez et al
Argentina/PAIS-G0320/2021-06-23	EPI_ISL_2940283	Laboratorio Central, Ministerio de Salud C√≥rdoba	Instituto de Patologia Vegetal (CIAP-INTA) on behalf of 'Proyecto Argentino Interinstitucional de genomica de SARS-CoV-2' (PAIS Consortium)	2021-06-23	Fern√°ndez et al
Argentina/PAIS-G0324/2021	EPI_ISL_2940286	Laboratorio Central, Ministerio de Salud C√≥rdoba	Instituto de Patologia Vegetal (CIAP-INTA) on behalf of 'Proyecto Argentino Interinstitucional de genomica de SARS-CoV-2' (PAIS Consortium)	2021-06-24	Fern√°ndez et al
Argentina/PAIS-G0326/2021	EPI_ISL_3230016	Laboratorio Central, Ministerio de Salud C√≥rdoba	Instituto de Patologia Vegetal (CIAP-INTA) on behalf of 'Proyecto Argentino Interinstitucional de genomica de SARS-CoV-2' (PAIS Consortium)	2021-07-27	Fern√°ndez et al
Argentina/PAIS-G0327/2021	EPI_ISL_3230017	Laboratorio Central, Ministerio de Salud C√≥rdoba	Instituto de Patologia Vegetal (CIAP-INTA) on behalf of 'Proyecto Argentino Interinstitucional de genomica de SARS-CoV-2' (PAIS Consortium)	2021-07-27	Fern√°ndez et al
Argentina/PAIS-G0328/2021	EPI_ISL_3230018	Laboratorio Central, Ministerio de Salud C√≥rdoba	Instituto de Patologia Vegetal (CIAP-INTA) on behalf of 'Proyecto Argentino Interinstitucional de genomica de SARS-CoV-2' (PAIS Consortium)	2021-07-27	Fern√°ndez et al
Argentina/PAIS-G0339/2021	EPI_ISL_3860391	Laboratorio Central, Ministerio de Salud C√≥rdoba	Instituto de Patologia Vegetal (CIAP-INTA) on behalf of 'Proyecto Argentino Interinstitucional de genomica de SARS-CoV-2' (PAIS Consortium)	2021-08-13	Fern√°ndez et al
Argentina/PAIS-G0340/2021	EPI_ISL_3860393	Laboratorio Central, Ministerio de Salud C√≥rdoba	Instituto de Patologia Vegetal (CIAP-INTA) on behalf of 'Proyecto Argentino Interinstitucional de genomica de SARS-CoV-2' (PAIS Consortium)	2021-08-13	Fern√°ndez et al
Argentina/PAIS-G0345/2021-02-03	EPI_ISL_3860402	Hospital Se√±or del Milagro	Instituto de Patologia Vegetal (CIAP-INTA) on behalf of 'Proyecto Argentino Interinstitucional de genomica de SARS-CoV-2' (PAIS Consortium)	2021-02-03	Fern√°ndez et al
Argentina/PAIS-G0362/2021-07-12	EPI_ISL_4003462	Laboratorio Central, Ministerio de Salud C√≥rdoba	Instituto de Patologia Vegetal (CIAP-INTA) on behalf of 'Proyecto Argentino Interinstitucional de genomica de SARS-CoV-2' (PAIS Consortium)	2021-07-12	Fern√°ndez et al
Argentina/PAIS-G0370/2021-08-16	EPI_ISL_4003470	Laboratorio Central, Ministerio de Salud C√≥rdoba	Instituto de Patologia Vegetal (CIAP-INTA) on behalf of 'Proyecto Argentino Interinstitucional de genomica de SARS-CoV-2' (PAIS Consortium)	2021-08-16	Fern√°ndez et al
Argentina/PAIS-G0376/2021	EPI_ISL_4003476	Laboratorio Central, Ministerio de Salud C√≥rdoba	Instituto de Patologia Vegetal (CIAP-INTA) on behalf of 'Proyecto Argentino Interinstitucional de genomica de SARS-CoV-2' (PAIS Consortium)	2021-08-27	Fern√°ndez et al
Argentina/PAIS-G0377/2021	EPI_ISL_6032417	Instituto de Virologia "Dr. J. M. Vanella", Facultad de Ciencias Medicas, Universidad Nacional de Cordoba	Centro de Investigaciones Agropecuarias (CIAP), Instituto Nacional de Tecnologia Agropecuaria (INTA), C√≥rdoba, Argentina on behalf of Proyecto Argentino Interinstitucional de Gen√≥mica de SARS-CoV-2 (PAIS Consortium)	2021-08-07	Brenda Konigheim et al
Argentina/PAIS-G0385/2021	EPI_ISL_6155793	Laboratorio Central, Ministerio de Salud C√≥rdoba	Instituto de Patologia Vegetal (CIAP-INTA) on behalf of 'Proyecto Argentino Interinstitucional de genomica de SARS-CoV-2' (PAIS Consortium)	2021-09-10	Fern√°ndez et al
Argentina/PAIS-G0406/2021	EPI_ISL_7546979	Laboratorio Central, Ministerio de Salud C√≥rdoba	Fundacion para el Progreso de la Medicina and Instituto de Patologia Vegetal (IPAVE-CIAP-INTA) on behalf of 'Proyecto Argentino Interinstitucional de genomica de SARS-CoV-2' (PAIS Consortium)	2021-11-03	Zeballos et al
Argentina/PAIS-G0468/2021	EPI_ISL_7547030	Laboratorio Central, Ministerio de Salud C√≥rdoba	Fundacion para el Progreso de la Medicina and Instituto de Patologia Vegetal (IPAVE-CIAP-INTA) on behalf of 'Proyecto Argentino Interinstitucional de genomica de SARS-CoV-2' (PAIS Consortium)	2021-11-08	Zeballos et al
Argentina/PAIS-G0473/2021	EPI_ISL_7547035	Laboratorio Central, Ministerio de Salud C√≥rdoba	Fundacion para el Progreso de la Medicina and Instituto de Patologia Vegetal (IPAVE-CIAP-INTA) on behalf of 'Proyecto Argentino Interinstitucional de genomica de SARS-CoV-2' (PAIS Consortium)	2021-11-08	Zeballos et al
Argentina/PAIS-G0588/2021-12-11	EPI_ISL_8207542	Laboratorio Central, Ministerio de Salud C√≥rdoba	Fundacion para el Progreso de la Medicina and Instituto de Patologia Vegetal (IPAVE-CIAP-INTA) on behalf of 'Proyecto Argentino Interinstitucional de genomica de SARS-CoV-2' (PAIS Consortium)	2021-12-11	Zeballos, M.; Lucca, A.; Fern√°ndez, F.D.; Marquez, N.; Debat, H., Goya, S.; Re, V.; Pisano, M.B.; Castro, G.; Sicilia, P.; Barbas, G.
Argentina/PAIS-G0597/2021	EPI_ISL_8207550	Laboratorio Central, Ministerio de Salud C√≥rdoba	Fundacion para el Progreso de la Medicina and Instituto de Patologia Vegetal (IPAVE-CIAP-INTA) on behalf of 'Proyecto Argentino Interinstitucional de genomica de SARS-CoV-2' (PAIS Consortium)	2021-12-13	Zeballos et al
Argentina/PAIS-G0612/2021	EPI_ISL_8207564	Laboratorio Central, Ministerio de Salud C√≥rdoba	Fundacion para el Progreso de la Medicina and Instituto de Patologia Vegetal (IPAVE-CIAP-INTA) on behalf of 'Proyecto Argentino Interinstitucional de genomica de SARS-CoV-2' (PAIS Consortium)	2021-12-13	Zeballos et al
Argentina/PAIS-G0621/2021-12-13	EPI_ISL_8207571	Laboratorio Central, Ministerio de Salud C√≥rdoba	Fundacion para el Progreso de la Medicina and Instituto de Patologia Vegetal (IPAVE-CIAP-INTA) on behalf of 'Proyecto Argentino Interinstitucional de genomica de SARS-CoV-2' (PAIS Consortium)	2021-12-13	Zeballos, M.; Lucca, A.; Fern√°ndez, F.D.; Marquez, N.; Debat, H., Goya, S.; Re, V.; Pisano, M.B.; Castro, G.; Sicilia, P.; Barbas, G.
Argentina/PAIS-G0622/2021	EPI_ISL_8207572	Laboratorio Central, Ministerio de Salud C√≥rdoba	Fundacion para el Progreso de la Medicina and Instituto de Patologia Vegetal (IPAVE-CIAP-INTA) on behalf of 'Proyecto Argentino Interinstitucional de genomica de SARS-CoV-2' (PAIS Consortium)	2021-12-13	Zeballos et al
Argentina/PAIS-G0641/2021	EPI_ISL_8207588	Laboratorio Central, Ministerio de Salud C√≥rdoba	Fundacion para el Progreso de la Medicina and Instituto de Patologia Vegetal (IPAVE-CIAP-INTA) on behalf of 'Proyecto Argentino Interinstitucional de genomica de SARS-CoV-2' (PAIS Consortium)	2021-12-13	Zeballos et al
Argentina/PAIS-G0641/2021-12-13	EPI_ISL_8207588	Laboratorio Central, Ministerio de Salud C√≥rdoba	Fundacion para el Progreso de la Medicina and Instituto de Patologia Vegetal (IPAVE-CIAP-INTA) on behalf of 'Proyecto Argentino Interinstitucional de genomica de SARS-CoV-2' (PAIS Consortium)	2021-12-13	Zeballos, M.; Lucca, A.; Fern√°ndez, F.D.; Marquez, N.; Debat, H., Goya, S.; Re, V.; Pisano, M.B.; Castro, G.; Sicilia, P.; Barbas, G.
Argentina/PAIS-G0644/2021	EPI_ISL_8207590	Laboratorio Central, Ministerio de Salud C√≥rdoba	Fundacion para el Progreso de la Medicina and Instituto de Patologia Vegetal (IPAVE-CIAP-INTA) on behalf of 'Proyecto Argentino Interinstitucional de genomica de SARS-CoV-2' (PAIS Consortium)	2021-12-13	Zeballos et al
Argentina/PAIS-G0644/2021-12-13	EPI_ISL_8207590	Laboratorio Central, Ministerio de Salud C√≥rdoba	Fundacion para el Progreso de la Medicina and Instituto de Patologia Vegetal (IPAVE-CIAP-INTA) on behalf of 'Proyecto Argentino Interinstitucional de genomica de SARS-CoV-2' (PAIS Consortium)	2021-12-13	Zeballos, M.; Lucca, A.; Fern√°ndez, F.D.; Marquez, N.; Debat, H., Goya, S.; Re, V.; Pisano, M.B.; Castro, G.; Sicilia, P.; Barbas, G.
Argentina/PAIS-G0646/2021-12-13	EPI_ISL_8207592	Laboratorio Central, Ministerio de Salud C√≥rdoba	Fundacion para el Progreso de la Medicina and Instituto de Patologia Vegetal (IPAVE-CIAP-INTA) on behalf of 'Proyecto Argentino Interinstitucional de genomica de SARS-CoV-2' (PAIS Consortium)	2021-12-13	Zeballos, M.; Lucca, A.; Fern√°ndez, F.D.; Marquez, N.; Debat, H., Goya, S.; Re, V.; Pisano, M.B.; Castro, G.; Sicilia, P.; Barbas, G.
Argentina/PAIS-G0648/2021-12-13	EPI_ISL_8207594	Laboratorio Central, Ministerio de Salud C√≥rdoba	Fundacion para el Progreso de la Medicina and Instituto de Patologia Vegetal (IPAVE-CIAP-INTA) on behalf of 'Proyecto Argentino Interinstitucional de genomica de SARS-CoV-2' (PAIS Consortium)	2021-12-13	Zeballos, M.; Lucca, A.; Fern√°ndez, F.D.; Marquez, N.; Debat, H., Goya, S.; Re, V.; Pisano, M.B.; Castro, G.; Sicilia, P.; Barbas, G.
Argentina/PAIS-G0649/2021-12-13	EPI_ISL_8207595	Laboratorio Central, Ministerio de Salud C√≥rdoba	Fundacion para el Progreso de la Medicina and Instituto de Patologia Vegetal (IPAVE-CIAP-INTA) on behalf of 'Proyecto Argentino Interinstitucional de genomica de SARS-CoV-2' (PAIS Consortium)	2021-12-13	Zeballos, M.; Lucca, A.; Fern√°ndez, F.D.; Marquez, N.; Debat, H., Goya, S.; Re, V.; Pisano, M.B.; Castro, G.; Sicilia, P.; Barbas, G.
Argentina/PAIS-G0650/2021-12-13	EPI_ISL_8207596	Laboratorio Central, Ministerio de Salud C√≥rdoba	Fundacion para el Progreso de la Medicina and Instituto de Patologia Vegetal (IPAVE-CIAP-INTA) on behalf of 'Proyecto Argentino Interinstitucional de genomica de SARS-CoV-2' (PAIS Consortium)	2021-12-13	Zeballos, M.; Lucca, A.; Fern√°ndez, F.D.; Marquez, N.; Debat, H., Goya, S.; Re, V.; Pisano, M.B.; Castro, G.; Sicilia, P.; Barbas, G.
Argentina/PAIS-G0662/2021	EPI_ISL_8207607	Laboratorio Central, Ministerio de Salud C√≥rdoba	Fundacion para el Progreso de la Medicina and Instituto de Patologia Vegetal (IPAVE-CIAP-INTA) on behalf of 'Proyecto Argentino Interinstitucional de genomica de SARS-CoV-2' (PAIS Consortium)	2021-12-13	Zeballos et al
Argentina/PAIS-G0666/2021	EPI_ISL_8207611	Laboratorio Central, Ministerio de Salud C√≥rdoba	Fundacion para el Progreso de la Medicina and Instituto de Patologia Vegetal (IPAVE-CIAP-INTA) on behalf of 'Proyecto Argentino Interinstitucional de genomica de SARS-CoV-2' (PAIS Consortium)	2021-12-13	Zeballos et al
Argentina/PAIS-G0670/2021-12-13	EPI_ISL_8207615	Laboratorio Central, Ministerio de Salud C√≥rdoba	Fundacion para el Progreso de la Medicina and Instituto de Patologia Vegetal (IPAVE-CIAP-INTA) on behalf of 'Proyecto Argentino Interinstitucional de genomica de SARS-CoV-2' (PAIS Consortium)	2021-12-13	Zeballos, M.; Lucca, A.; Fern√°ndez, F.D.; Marquez, N.; Debat, H., Goya, S.; Re, V.; Pisano, M.B.; Castro, G.; Sicilia, P.; Barbas, G.
Argentina/PAIS-G0678/2021-12-13	EPI_ISL_8207622	Laboratorio Central, Ministerio de Salud C√≥rdoba	Fundacion para el Progreso de la Medicina and Instituto de Patologia Vegetal (IPAVE-CIAP-INTA) on behalf of 'Proyecto Argentino Interinstitucional de genomica de SARS-CoV-2' (PAIS Consortium)	2021-12-13	Zeballos, M.; Lucca, A.; Fern√°ndez, F.D.; Marquez, N.; Debat, H., Goya, S.; Re, V.; Pisano, M.B.; Castro, G.; Sicilia, P.; Barbas, G.
Argentina/PAIS-G0683/2021	EPI_ISL_8938283	Laboratorio Central, Ministerio de Salud C√≥rdoba	Fundacion para el Progreso de la Medicina and Instituto de Patologia Vegetal (IPAVE-CIAP-INTA) on behalf of 'Proyecto Argentino Interinstitucional de genomica de SARS-CoV-2' (PAIS Consortium)	2021-12-21	Zeballos et al
Argentina/PAIS-G0684/2021	EPI_ISL_8938284	Laboratorio Central, Ministerio de Salud C√≥rdoba	Fundacion para el Progreso de la Medicina and Instituto de Patologia Vegetal (IPAVE-CIAP-INTA) on behalf of 'Proyecto Argentino Interinstitucional de genomica de SARS-CoV-2' (PAIS Consortium)	2021-12-21	Zeballos et al
Argentina/PAIS-G0691/2021	EPI_ISL_8938291	Laboratorio Central, Ministerio de Salud C√≥rdoba	Fundacion para el Progreso de la Medicina and Instituto de Patologia Vegetal (IPAVE-CIAP-INTA) on behalf of 'Proyecto Argentino Interinstitucional de genomica de SARS-CoV-2' (PAIS Consortium)	2021-12-21	Zeballos et al
Argentina/PAIS-G0696/2021	EPI_ISL_8938294	Laboratorio Central, Ministerio de Salud C√≥rdoba	Fundacion para el Progreso de la Medicina and Instituto de Patologia Vegetal (IPAVE-CIAP-INTA) on behalf of 'Proyecto Argentino Interinstitucional de genomica de SARS-CoV-2' (PAIS Consortium)	2021-12-28	Zeballos et al
Argentina/PAIS-G0700/2021	EPI_ISL_8938297	Laboratorio Central, Ministerio de Salud C√≥rdoba	Fundacion para el Progreso de la Medicina and Instituto de Patologia Vegetal (IPAVE-CIAP-INTA) on behalf of 'Proyecto Argentino Interinstitucional de genomica de SARS-CoV-2' (PAIS Consortium)	2021-12-27	Zeballos et al
Argentina/PAIS-G0701/2021	EPI_ISL_8938298	Laboratorio Central, Ministerio de Salud C√≥rdoba	Fundacion para el Progreso de la Medicina and Instituto de Patologia Vegetal (IPAVE-CIAP-INTA) on behalf of 'Proyecto Argentino Interinstitucional de genomica de SARS-CoV-2' (PAIS Consortium)	2021-12-28	Zeballos et al
Argentina/PAIS-G0702/2021	EPI_ISL_8938299	Laboratorio Central, Ministerio de Salud C√≥rdoba	Fundacion para el Progreso de la Medicina and Instituto de Patologia Vegetal (IPAVE-CIAP-INTA) on behalf of 'Proyecto Argentino Interinstitucional de genomica de SARS-CoV-2' (PAIS Consortium)	2021-12-28	Zeballos et al
Argentina/PAIS-G0708/2021	EPI_ISL_8938302	Laboratorio Central, Ministerio de Salud C√≥rdoba	Fundacion para el Progreso de la Medicina and Instituto de Patologia Vegetal (IPAVE-CIAP-INTA) on behalf of 'Proyecto Argentino Interinstitucional de genomica de SARS-CoV-2' (PAIS Consortium)	2021-12-27	Zeballos et al
Argentina/PAIS-G0721/2021	EPI_ISL_8938310	Laboratorio Central, Ministerio de Salud C√≥rdoba	Fundacion para el Progreso de la Medicina and Instituto de Patologia Vegetal (IPAVE-CIAP-INTA) on behalf of 'Proyecto Argentino Interinstitucional de genomica de SARS-CoV-2' (PAIS Consortium)	2021-12-27	Zeballos et al
Argentina/PAIS-G0728/2021	EPI_ISL_8938317	Laboratorio Central, Ministerio de Salud C√≥rdoba	Fundacion para el Progreso de la Medicina and Instituto de Patologia Vegetal (IPAVE-CIAP-INTA) on behalf of 'Proyecto Argentino Interinstitucional de genomica de SARS-CoV-2' (PAIS Consortium)	2021-12-24	Zeballos et al
Argentina/PAIS-G0735/2021	EPI_ISL_8938321	Laboratorio Central, Ministerio de Salud C√≥rdoba	Fundacion para el Progreso de la Medicina and Instituto de Patologia Vegetal (IPAVE-CIAP-INTA) on behalf of 'Proyecto Argentino Interinstitucional de genomica de SARS-CoV-2' (PAIS Consortium)	2021-12-28	Zeballos et al
Argentina/PAIS-G0736/2021	EPI_ISL_8938322	Laboratorio Central, Ministerio de Salud C√≥rdoba	Fundacion para el Progreso de la Medicina and Instituto de Patologia Vegetal (IPAVE-CIAP-INTA) on behalf of 'Proyecto Argentino Interinstitucional de genomica de SARS-CoV-2' (PAIS Consortium)	2021-12-27	Zeballos et al
Argentina/PAIS-G0743/2021	EPI_ISL_8938325	Laboratorio Central, Ministerio de Salud C√≥rdoba	Fundacion para el Progreso de la Medicina and Instituto de Patologia Vegetal (IPAVE-CIAP-INTA) on behalf of 'Proyecto Argentino Interinstitucional de genomica de SARS-CoV-2' (PAIS Consortium)	2021-12-27	Zeballos et al
Argentina/PAIS-G0748/2021	EPI_ISL_8938328	Laboratorio Central, Ministerio de Salud C√≥rdoba	Fundacion para el Progreso de la Medicina and Instituto de Patologia Vegetal (IPAVE-CIAP-INTA) on behalf of 'Proyecto Argentino Interinstitucional de genomica de SARS-CoV-2' (PAIS Consortium)	2021-12-16	Zeballos et al
Argentina/PAIS-G0756/2021	EPI_ISL_8938335	Laboratorio Central, Ministerio de Salud C√≥rdoba	Fundacion para el Progreso de la Medicina and Instituto de Patologia Vegetal (IPAVE-CIAP-INTA) on behalf of 'Proyecto Argentino Interinstitucional de genomica de SARS-CoV-2' (PAIS Consortium)	2021-12-18	Zeballos et al
Argentina/PAIS-G0764/2021	EPI_ISL_8938339	Laboratorio Central, Ministerio de Salud C√≥rdoba	Fundacion para el Progreso de la Medicina and Instituto de Patologia Vegetal (IPAVE-CIAP-INTA) on behalf of 'Proyecto Argentino Interinstitucional de genomica de SARS-CoV-2' (PAIS Consortium)	2021-12-20	Zeballos et al
Argentina/PAIS-G0769/2021	EPI_ISL_8938340	Laboratorio Central, Ministerio de Salud C√≥rdoba	Fundacion para el Progreso de la Medicina and Instituto de Patologia Vegetal (IPAVE-CIAP-INTA) on behalf of 'Proyecto Argentino Interinstitucional de genomica de SARS-CoV-2' (PAIS Consortium)	2021-12-20	Zeballos et al
Argentina/PAIS-G0776/2022	EPI_ISL_9507686	Laboratorio Central de Salud P√∫blica de la Provincia de Jujuy	Instituto de Patologia Vegetal (CIAP-INTA) on behalf of 'Proyecto Argentino Interinstitucional de genomica de SARS-CoV-2' (PAIS Consortium)	2022-01-04	Fern√°ndez et al
Argentina/PAIS-G0777/2022	EPI_ISL_9507679	Laboratorio Central de Salud P√∫blica de la Provincia de Jujuy	Instituto de Patologia Vegetal (CIAP-INTA) on behalf of 'Proyecto Argentino Interinstitucional de genomica de SARS-CoV-2' (PAIS Consortium)	2022-01-06	Fern√°ndez et al
Argentina/PAIS-G0808/2022	EPI_ISL_10252631	Laboratorio Central, Ministerio de Salud C√≥rdoba	Fundacion para el Progreso de la Medicina and Instituto de Patologia Vegetal (IPAVE-CIAP-INTA) on behalf of 'Proyecto Argentino Interinstitucional de genomica de SARS-CoV-2' (PAIS Consortium)	2022-01-24	Zeballos et al
Argentina/PAIS-G0810/2022	EPI_ISL_10252633	Laboratorio Central, Ministerio de Salud C√≥rdoba	Fundacion para el Progreso de la Medicina and Instituto de Patologia Vegetal (IPAVE-CIAP-INTA) on behalf of 'Proyecto Argentino Interinstitucional de genomica de SARS-CoV-2' (PAIS Consortium)	2022-01-24	Zeballos et al
Argentina/PAIS-G0813/2022	EPI_ISL_10252636	Laboratorio Central, Ministerio de Salud C√≥rdoba	Fundacion para el Progreso de la Medicina and Instituto de Patologia Vegetal (IPAVE-CIAP-INTA) on behalf of 'Proyecto Argentino Interinstitucional de genomica de SARS-CoV-2' (PAIS Consortium)	2022-01-24	Zeballos et al
Argentina/PAIS-G0820/2022	EPI_ISL_10252644	Laboratorio Central, Ministerio de Salud C√≥rdoba	Fundacion para el Progreso de la Medicina and Instituto de Patologia Vegetal (IPAVE-CIAP-INTA) on behalf of 'Proyecto Argentino Interinstitucional de genomica de SARS-CoV-2' (PAIS Consortium)	2022-01-24	Zeballos et al
Argentina/PAIS-G0824/2022	EPI_ISL_10252648	Laboratorio Central, Ministerio de Salud C√≥rdoba	Fundacion para el Progreso de la Medicina and Instituto de Patologia Vegetal (IPAVE-CIAP-INTA) on behalf of 'Proyecto Argentino Interinstitucional de genomica de SARS-CoV-2' (PAIS Consortium)	2022-01-25	Zeballos et al
Argentina/PAIS-G0826/2022	EPI_ISL_10252650	Laboratorio Central, Ministerio de Salud C√≥rdoba	Fundacion para el Progreso de la Medicina and Instituto de Patologia Vegetal (IPAVE-CIAP-INTA) on behalf of 'Proyecto Argentino Interinstitucional de genomica de SARS-CoV-2' (PAIS Consortium)	2022-01-25	Zeballos et al
Argentina/PAIS-G0828/2022	EPI_ISL_10252652	Laboratorio Central, Ministerio de Salud C√≥rdoba	Fundacion para el Progreso de la Medicina and Instituto de Patologia Vegetal (IPAVE-CIAP-INTA) on behalf of 'Proyecto Argentino Interinstitucional de genomica de SARS-CoV-2' (PAIS Consortium)	2022-01-25	Zeballos et al
Argentina/PAIS-G0840/2022	EPI_ISL_10252664	Laboratorio Central, Ministerio de Salud C√≥rdoba	Fundacion para el Progreso de la Medicina and Instituto de Patologia Vegetal (IPAVE-CIAP-INTA) on behalf of 'Proyecto Argentino Interinstitucional de genomica de SARS-CoV-2' (PAIS Consortium)	2022-01-26	Zeballos et al
Argentina/PAIS-G0842/2022	EPI_ISL_10252666	Laboratorio Central, Ministerio de Salud C√≥rdoba	Fundacion para el Progreso de la Medicina and Instituto de Patologia Vegetal (IPAVE-CIAP-INTA) on behalf of 'Proyecto Argentino Interinstitucional de genomica de SARS-CoV-2' (PAIS Consortium)	2022-01-27	Zeballos et al
Argentina/PAIS-G0847/2022	EPI_ISL_10252671	Laboratorio Central, Ministerio de Salud C√≥rdoba	Fundacion para el Progreso de la Medicina and Instituto de Patologia Vegetal (IPAVE-CIAP-INTA) on behalf of 'Proyecto Argentino Interinstitucional de genomica de SARS-CoV-2' (PAIS Consortium)	2022-01-27	Zeballos et al
Argentina/PAIS-G0855/2022	EPI_ISL_10252679	Laboratorio Central, Ministerio de Salud C√≥rdoba	Fundacion para el Progreso de la Medicina and Instituto de Patologia Vegetal (IPAVE-CIAP-INTA) on behalf of 'Proyecto Argentino Interinstitucional de genomica de SARS-CoV-2' (PAIS Consortium)	2022-01-27	Zeballos et al
Argentina/PAIS-G0861/2022	EPI_ISL_10252684	Laboratorio Central, Ministerio de Salud C√≥rdoba	Fundacion para el Progreso de la Medicina and Instituto de Patologia Vegetal (IPAVE-CIAP-INTA) on behalf of 'Proyecto Argentino Interinstitucional de genomica de SARS-CoV-2' (PAIS Consortium)	2022-01-29	Zeballos et al
Argentina/PAIS-G0864/2022	EPI_ISL_10252687	Laboratorio Central, Ministerio de Salud C√≥rdoba	Fundacion para el Progreso de la Medicina and Instituto de Patologia Vegetal (IPAVE-CIAP-INTA) on behalf of 'Proyecto Argentino Interinstitucional de genomica de SARS-CoV-2' (PAIS Consortium)	2022-01-31	Zeballos et al
Argentina/PAIS-G0868/2022	EPI_ISL_10252691	Laboratorio Central, Ministerio de Salud C√≥rdoba	Fundacion para el Progreso de la Medicina and Instituto de Patologia Vegetal (IPAVE-CIAP-INTA) on behalf of 'Proyecto Argentino Interinstitucional de genomica de SARS-CoV-2' (PAIS Consortium)	2022-01-31	Zeballos et al
Argentina/PAIS-G0869/2022	EPI_ISL_10252692	Laboratorio Central, Ministerio de Salud C√≥rdoba	Fundacion para el Progreso de la Medicina and Instituto de Patologia Vegetal (IPAVE-CIAP-INTA) on behalf of 'Proyecto Argentino Interinstitucional de genomica de SARS-CoV-2' (PAIS Consortium)	2022-02-01	Zeballos et al
Argentina/PAIS-G0870/2022	EPI_ISL_10252693	Laboratorio Central, Ministerio de Salud C√≥rdoba	Fundacion para el Progreso de la Medicina and Instituto de Patologia Vegetal (IPAVE-CIAP-INTA) on behalf of 'Proyecto Argentino Interinstitucional de genomica de SARS-CoV-2' (PAIS Consortium)	2022-02-01	Zeballos et al
Argentina/PAIS-G0872/2022	EPI_ISL_10252695	Laboratorio Central, Ministerio de Salud C√≥rdoba	Fundacion para el Progreso de la Medicina and Instituto de Patologia Vegetal (IPAVE-CIAP-INTA) on behalf of 'Proyecto Argentino Interinstitucional de genomica de SARS-CoV-2' (PAIS Consortium)	2022-02-01	Zeballos et al
Argentina/PAIS-G0876/2022	EPI_ISL_10252699	Laboratorio Central, Ministerio de Salud C√≥rdoba	Fundacion para el Progreso de la Medicina and Instituto de Patologia Vegetal (IPAVE-CIAP-INTA) on behalf of 'Proyecto Argentino Interinstitucional de genomica de SARS-CoV-2' (PAIS Consortium)	2022-02-02	Zeballos et al
Argentina/PAIS-G0879/2022	EPI_ISL_10252702	Laboratorio Central, Ministerio de Salud C√≥rdoba	Fundacion para el Progreso de la Medicina and Instituto de Patologia Vegetal (IPAVE-CIAP-INTA) on behalf of 'Proyecto Argentino Interinstitucional de genomica de SARS-CoV-2' (PAIS Consortium)	2022-02-02	Zeballos et al
Argentina/PAIS-G0885/2022	EPI_ISL_10252708	Laboratorio Central, Ministerio de Salud C√≥rdoba	Fundacion para el Progreso de la Medicina and Instituto de Patologia Vegetal (IPAVE-CIAP-INTA) on behalf of 'Proyecto Argentino Interinstitucional de genomica de SARS-CoV-2' (PAIS Consortium)	2022-02-03	Zeballos et al
Argentina/PAIS-G0887/2022	EPI_ISL_10252710	Laboratorio Central, Ministerio de Salud C√≥rdoba	Fundacion para el Progreso de la Medicina and Instituto de Patologia Vegetal (IPAVE-CIAP-INTA) on behalf of 'Proyecto Argentino Interinstitucional de genomica de SARS-CoV-2' (PAIS Consortium)	2022-02-03	Zeballos et al
Argentina/PAIS-G0890/2022	EPI_ISL_10252713	Laboratorio Central, Ministerio de Salud C√≥rdoba	Fundacion para el Progreso de la Medicina and Instituto de Patologia Vegetal (IPAVE-CIAP-INTA) on behalf of 'Proyecto Argentino Interinstitucional de genomica de SARS-CoV-2' (PAIS Consortium)	2022-02-03	Zeballos et al
Argentina/PAIS-G0901/2022	EPI_ISL_10252725	Laboratorio Central, Ministerio de Salud C√≥rdoba	Fundacion para el Progreso de la Medicina and Instituto de Patologia Vegetal (IPAVE-CIAP-INTA) on behalf of 'Proyecto Argentino Interinstitucional de genomica de SARS-CoV-2' (PAIS Consortium)	2022-02-05	Zeballos et al
Argentina/PAIS-H0008/2020-08-21	EPI_ISL_1396435	Centro de Tecnolog√≠a en Salud P√∫blica de la Universidad Nacional de Rosario	Laboratorio Mixto de Biotecnolog√≠a Acu√°tica (LMBA) on behalf of 'Proyecto Argentino Interinstitucional de genomica de SARS-CoV-2' (PAIS Consortium)	2020-08-21	Joaqu√≠n Ezpeleta et al
Argentina/PAIS-H0020/2020-08-10	EPI_ISL_1396446	Centro de Tecnolog√≠a en Salud P√∫blica de la Universidad Nacional de Rosario	Laboratorio Mixto de Biotecnolog√≠a Acu√°tica (LMBA) on behalf of 'Proyecto Argentino Interinstitucional de genomica de SARS-CoV-2' (PAIS Consortium)	2020-08-10	Joaqu√≠n Ezpeleta et al
Argentina/PAIS-H0051/2020-10-14	EPI_ISL_1396416	Centro de Tecnolog√≠a en Salud P√∫blica de la Universidad Nacional de Rosario	Laboratorio Mixto de Biotecnolog√≠a Acu√°tica (LMBA) on behalf of 'Proyecto Argentino Interinstitucional de genomica de SARS-CoV-2' (PAIS Consortium)	2020-10-14	Joaqu√≠n Ezpeleta et al
Argentina/PAIS-H0103/2020-09-25	EPI_ISL_1396513	Centro de Tecnolog√≠a en Salud P√∫blica de la Universidad Nacional de Rosario	Laboratorio Mixto de Biotecnolog√≠a Acu√°tica (LMBA) on behalf of 'Proyecto Argentino Interinstitucional de genomica de SARS-CoV-2' (PAIS Consortium)	2020-09-25	Joaqu√≠n Ezpeleta et al
Argentina/PAIS-H0106/2020-09-23	EPI_ISL_1396516	Centro de Tecnolog√≠a en Salud P√∫blica de la Universidad Nacional de Rosario	Laboratorio Mixto de Biotecnolog√≠a Acu√°tica (LMBA) on behalf of 'Proyecto Argentino Interinstitucional de genomica de SARS-CoV-2' (PAIS Consortium)	2020-09-23	Joaqu√≠n Ezpeleta et al
Argentina/PAIS-H0107/2020-10-19	EPI_ISL_1396517	Centro de Tecnolog√≠a en Salud P√∫blica de la Universidad Nacional de Rosario	Laboratorio Mixto de Biotecnolog√≠a Acu√°tica (LMBA) on behalf of 'Proyecto Argentino Interinstitucional de genomica de SARS-CoV-2' (PAIS Consortium)	2020-10-19	Joaqu√≠n Ezpeleta et al
Argentina/PAIS-H0137/2020-12-21	EPI_ISL_3478908	Instituto Nacional de Enfermedades Virales Humanas Dr. Julio I. Maiztegui	Laboratorio Mixto de Biotecnolog√≠a Acu√°tica (LMBA) on behalf of 'Proyecto Argentino Interinstitucional de genomica de SARS-CoV-2' (PAIS Consortium)	2020-12-21	Victoria Posner et al
Argentina/PAIS-H0159/2020-12-11	EPI_ISL_3478857	Instituto Nacional de Enfermedades Virales Humanas Dr. Julio I. Maiztegui	Laboratorio Mixto de Biotecnolog√≠a Acu√°tica (LMBA) on behalf of 'Proyecto Argentino Interinstitucional de genomica de SARS-CoV-2' (PAIS Consortium)	2020-12-11	Victoria Posner et al
Argentina/PAIS-J00028/2021-06-01	EPI_ISL_3388831	Hosp. Pediatrico Dr. Avelino Castel√°n	Laboratorio de Biolog√≠a Molecular, Instituto de Medicina Regional on behalf of 'Proyecto Argentino Interinstitucional de genomica de SARS-CoV-2' (PAIS Consortium)	2021-06-01	Mar√≠a Andrea Gili et al
Argentina/PAIS-J00054/2021-08-02	EPI_ISL_3825482	Laboratorio Central de Salud Publica	Laboratorio de Biolog√≠a Molecular, Instituto de Medicina Regional on behalf of 'Proyecto Argentino Interinstitucional de genomica de SARS-CoV-2' (PAIS Consortium)	2021-08-02	Ver√≥nica G√≥mez et al
Argentina/PAIS-J00115/2021	EPI_ISL_6863836	Laboratorio Central de Salud Publica	Laboratorio de Biolog√≠a Molecular, Instituto de Medicina Regional on behalf of 'Proyecto Argentino Interinstitucional de genomica de SARS-CoV-2' (PAIS Consortium)	2021-11-15	Ver√≥nica G√≥mez et al
Argentina/PAIS-J00116/2021	EPI_ISL_6863837	Laboratorio Central de Salud Publica	Laboratorio de Biolog√≠a Molecular, Instituto de Medicina Regional on behalf of 'Proyecto Argentino Interinstitucional de genomica de SARS-CoV-2' (PAIS Consortium)	2021-11-15	Ver√≥nica G√≥mez et al
Argentina/PAIS-J00121/2021	EPI_ISL_6863841	Hosp. 4 de Junio Dr. Ram√≥n Carrillo	Laboratorio de Biolog√≠a Molecular, Instituto de Medicina Regional on behalf of 'Proyecto Argentino Interinstitucional de genomica de SARS-CoV-2' (PAIS Consortium)	2021-11-14	Andrea Carolina Piedrabuena et al
Argentina/PAIS-J00125/2021	EPI_ISL_7403773	Laboratorio Central de Salud Publica	Laboratorio de Biolog√≠a Molecular, Instituto de Medicina Regional on behalf of 'Proyecto Argentino Interinstitucional de genomica de SARS-CoV-2' (PAIS Consortium)	2021-11-24	Ver√≥nica G√≥mez et al
Argentina/PAIS-J00126/2021	EPI_ISL_7403774	Laboratorio Central de Salud Publica	Laboratorio de Biolog√≠a Molecular, Instituto de Medicina Regional on behalf of 'Proyecto Argentino Interinstitucional de genomica de SARS-CoV-2' (PAIS Consortium)	2021-11-24	Ver√≥nica G√≥mez et al
Argentina/PAIS-J00127/2021	EPI_ISL_7403775	Laboratorio Central de Salud Publica	Laboratorio de Biolog√≠a Molecular, Instituto de Medicina Regional on behalf of 'Proyecto Argentino Interinstitucional de genomica de SARS-CoV-2' (PAIS Consortium)	2021-11-24	Ver√≥nica G√≥mez et al
Argentina/PAIS-J00128/2021	EPI_ISL_7403776	Laboratorio Central de Salud Publica	Laboratorio de Biolog√≠a Molecular, Instituto de Medicina Regional on behalf of 'Proyecto Argentino Interinstitucional de genomica de SARS-CoV-2' (PAIS Consortium)	2021-11-24	Ver√≥nica G√≥mez et al
Argentina/PAIS-J00129/2021	EPI_ISL_7403777	Laboratorio Central de Salud Publica	Laboratorio de Biolog√≠a Molecular, Instituto de Medicina Regional on behalf of 'Proyecto Argentino Interinstitucional de genomica de SARS-CoV-2' (PAIS Consortium)	2021-11-25	Ver√≥nica G√≥mez et al
Argentina/PAIS-J00132/2021	EPI_ISL_7403779	Laboratorio Central de Salud Publica	Laboratorio de Biolog√≠a Molecular, Instituto de Medicina Regional on behalf of 'Proyecto Argentino Interinstitucional de genomica de SARS-CoV-2' (PAIS Consortium)	2021-11-29	Ver√≥nica G√≥mez et al
Argentina/PAIS-J00134/2021	EPI_ISL_7403780	Servicio de Inmunolog√≠a del Hospital Julio Perrando	Laboratorio de Biolog√≠a Molecular, Instituto de Medicina Regional on behalf of 'Proyecto Argentino Interinstitucional de genomica de SARS-CoV-2' (PAIS Consortium)	2021-11-20	Mar√≠a Delia Foussal et al
Argentina/PAIS-J00135/2021	EPI_ISL_7403781	Servicio de Inmunolog√≠a del Hospital Julio Perrando	Laboratorio de Biolog√≠a Molecular, Instituto de Medicina Regional on behalf of 'Proyecto Argentino Interinstitucional de genomica de SARS-CoV-2' (PAIS Consortium)	2021-11-25	Mar√≠a Delia Foussal et al
Argentina/PAIS-J00139/2021	EPI_ISL_7403785	Servicio de Inmunolog√≠a del Hospital Julio Perrando	Laboratorio de Biolog√≠a Molecular, Instituto de Medicina Regional on behalf of 'Proyecto Argentino Interinstitucional de genomica de SARS-CoV-2' (PAIS Consortium)	2021-11-29	Mar√≠a Delia Foussal et al
Argentina/PAIS-J00140/2021	EPI_ISL_7403786	Servicio de Inmunolog√≠a del Hospital Julio Perrando	Laboratorio de Biolog√≠a Molecular, Instituto de Medicina Regional on behalf of 'Proyecto Argentino Interinstitucional de genomica de SARS-CoV-2' (PAIS Consortium)	2021-11-30	Mar√≠a Delia Foussal et al
Argentina/PAIS-J00143/2021	EPI_ISL_8177268	Laboratorio Central de Salud Publica	Laboratorio de Biolog√≠a Molecular, Instituto de Medicina Regional on behalf of 'Proyecto Argentino Interinstitucional de genomica de SARS-CoV-2' (PAIS Consortium)	2021-12-23	Ver√≥nica G√≥mez et al
Argentina/PAIS-J00154/2022	EPI_ISL_10411880	Hosp. 4 de Junio Dr. Ram√≥n Carrillo	Laboratorio de Biolog√≠a Molecular, Instituto de Medicina Regional on behalf of 'Proyecto Argentino Interinstitucional de genomica de SARS-CoV-2' (PAIS Consortium)	2022-01-11	Andrea Carolina Piedrabuena et al
Argentina/PAIS-J00158/2022	EPI_ISL_10411881	Hosp. 4 de Junio Dr. Ram√≥n Carrillo	Laboratorio de Biolog√≠a Molecular, Instituto de Medicina Regional on behalf of 'Proyecto Argentino Interinstitucional de genomica de SARS-CoV-2' (PAIS Consortium)	2022-01-18	Andrea Carolina Piedrabuena et al
Argentina/PAIS-J00159/2022	EPI_ISL_10411882	Hosp. 4 de Junio Dr. Ram√≥n Carrillo	Laboratorio de Biolog√≠a Molecular, Instituto de Medicina Regional on behalf of 'Proyecto Argentino Interinstitucional de genomica de SARS-CoV-2' (PAIS Consortium)	2022-01-18	Andrea Carolina Piedrabuena et al
Argentina/PAIS-J00161/2022	EPI_ISL_10411883	Hosp. 4 de Junio Dr. Ram√≥n Carrillo	Laboratorio de Biolog√≠a Molecular, Instituto de Medicina Regional on behalf of 'Proyecto Argentino Interinstitucional de genomica de SARS-CoV-2' (PAIS Consortium)	2022-01-14	Andrea Carolina Piedrabuena et al
Argentina/PAIS-J00162/2022	EPI_ISL_10411884	Hosp. 4 de Junio Dr. Ram√≥n Carrillo	Laboratorio de Biolog√≠a Molecular, Instituto de Medicina Regional on behalf of 'Proyecto Argentino Interinstitucional de genomica de SARS-CoV-2' (PAIS Consortium)	2022-01-16	Andrea Carolina Piedrabuena et al
Argentina/PAIS-J00163/2022	EPI_ISL_10411885	Hosp. 4 de Junio Dr. Ram√≥n Carrillo	Laboratorio de Biolog√≠a Molecular, Instituto de Medicina Regional on behalf of 'Proyecto Argentino Interinstitucional de genomica de SARS-CoV-2' (PAIS Consortium)	2022-02-12	Andrea Carolina Piedrabuena et al
Argentina/PAIS-J00164/2022	EPI_ISL_10411886	Laboratorio Central de Salud Publica	Laboratorio de Biolog√≠a Molecular, Instituto de Medicina Regional on behalf of 'Proyecto Argentino Interinstitucional de genomica de SARS-CoV-2' (PAIS Consortium)	2022-02-10	Ver√≥nica G√≥mez et al
Armenia/IMB1-12/2021-01-19	EPI_ISL_1139157	National Center of Disease Control and Prevention of the Republic of Armenia	Institute of Molecular Biology NAS RA, Republic of Armenia, Department of Bioengineering, BioinformaticsInstitute and Molecular Biology IBMPh RAU, Republic of Armenia	2021-01-19	Arsen Arakelyan et al
Armenia/IMB2-1/2021-01-27	EPI_ISL_1718282	National Center of Disease Control and Prevention of the Republic of Armenia	Institute of Molecular Biology NAS RA, Republic of Armenia, Department of Bioengineering, BioinformaticsInstitute and Molecular Biology IBMPh RAU, Republic of Armenia	2021-01-27	Zaven Karalyan et al
Armenia/IMB2-5/2021-01-27	EPI_ISL_1718286	National Center of Disease Control and Prevention of the Republic of Armenia	Institute of Molecular Biology NAS RA, Republic of Armenia, Department of Bioengineering, BioinformaticsInstitute and Molecular Biology IBMPh RAU, Republic of Armenia	2021-01-27	Arsen Arakelyan et al
Armenia/IMB2-6/2021-01-27	EPI_ISL_1718287	National Center of Disease Control and Prevention of the Republic of Armenia	Institute of Molecular Biology NAS RA, Republic of Armenia, Department of Bioengineering, BioinformaticsInstitute and Molecular Biology IBMPh RAU, Republic of Armenia	2021-01-27	Arsen Arakelyan et al
Armenia/UW-ARM24/2020-08-18	EPI_ISL_1854618	National Center of Disease Control and Prevention of the Republic of Armenia	UW Virology Lab	2020-08-18	Pavitra Roychoudhury et al
Armenia/UW-ARM32/2020-08-24	EPI_ISL_1854627	National Center of Disease Control and Prevention of the Republic of Armenia	UW Virology Lab	2020-08-24	Pavitra Roychoudhury et al
Armenia/UW-ARM35/2020-08-28	EPI_ISL_1854630	National Center of Disease Control and Prevention of the Republic of Armenia	UW Virology Lab	2020-08-28	Pavitra Roychoudhury et al
Aruba/AW-RIVM-10101/2020-03-13	EPI_ISL_547445	Dutch COVID-19 response team	National Institute for Public Health and the Environment (RIVM)	2020-03-13	Adam Meijer et al
Aruba/AW-RIVM-10113/2020-03-17	EPI_ISL_547446	Dutch COVID-19 response team	National Institute for Public Health and the Environment (RIVM)	2020-03-17	Adam Meijer et al
Aruba/AW-RIVM-10115/2020-03-20	EPI_ISL_547448	Dutch COVID-19 response team	National Institute for Public Health and the Environment (RIVM)	2020-03-20	Adam Meijer et al
Aruba/AW-RIVM-10326/2020-03-20	EPI_ISL_636513	Dutch COVID-19 response team	National Institute for Public Health and the Environment (RIVM)	2020-03-20	Adam Meijer et al
Aruba/AW-RIVM-10390/2020-08-06	EPI_ISL_636516	Dutch COVID-19 response team	National Institute for Public Health and the Environment (RIVM)	2020-08-06	Adam Meijer et al
Aruba/AW-RIVM-10391/2020-08-07	EPI_ISL_636517	Dutch COVID-19 response team	National Institute for Public Health and the Environment (RIVM)	2020-08-07	Adam Meijer et al
Aruba/AW-RIVM-10392/2020-08-25	EPI_ISL_636518	Dutch COVID-19 response team	National Institute for Public Health and the Environment (RIVM)	2020-08-25	Adam Meijer et al
Aruba/AW-RIVM-10755/2021-01-20	EPI_ISL_1059913	Dutch COVID-19 response team	National Institute for Public Health and the Environment (RIVM)	2021-01-20	Adam Meijer et al
Aruba/AW-RIVM-11556/2021-01-28	EPI_ISL_1014634	Dutch COVID-19 response team	National Institute for Public Health and the Environment (RIVM)	2021-01-28	Adam Meijer et al
Aruba/AW-RIVM-14491/2021-02-19	EPI_ISL_1165599	Dutch COVID-19 response team	National Institute for Public Health and the Environment (RIVM)	2021-02-19	Adam Meijer et al
Aruba/AW-RIVM-15897/2021-02-23	EPI_ISL_1232572	Dutch COVID-19 response team	National Institute for Public Health and the Environment (RIVM)	2021-02-23	Adam Meijer et al
Aruba/AW-RIVM-16039/2021	EPI_ISL_1232714	Dutch COVID-19 response team	National Institute for Public Health and the Environment (RIVM)	2021-02-25	Adam Meijer et al
Aruba/AW-RIVM-16063/2021	EPI_ISL_1232738	Dutch COVID-19 response team	National Institute for Public Health and the Environment (RIVM)	2021-02-26	Adam Meijer et al
Aruba/AW-RIVM-22234/2021-03-16	EPI_ISL_1522163	Dutch COVID-19 response team	National Institute for Public Health and the Environment (RIVM)	2021-03-16	Adam Meijer et al
Aruba/AW-RIVM-23191/2021-03-30	EPI_ISL_1596073	Dutch COVID-19 response team	National Institute for Public Health and the Environment (RIVM)	2021-03-30	Adam Meijer et al
Aruba/AW-RIVM-25476/2021	EPI_ISL_1704949	Dutch COVID-19 response team	National Institute for Public Health and the Environment (RIVM)	2021-04-06	Adam Meijer et al
Aruba/AW-RIVM-26456/2021	EPI_ISL_1705929	Dutch COVID-19 response team	National Institute for Public Health and the Environment (RIVM)	2021-04-10	Adam Meijer et al
Aruba/AW-RIVM-33467/2021-05-11	EPI_ISL_2303927	Dutch COVID-19 response team	National Institute for Public Health and the Environment (RIVM)	2021-05-11	Adam Meijer et al
Aruba/AW-RIVM-38726/2021-06-01	EPI_ISL_2610187	Dutch COVID-19 response team	National Institute for Public Health and the Environment (RIVM)	2021-06-01	Adam Meijer et al
Aruba/AW-RIVM-39205/2021-06-06	EPI_ISL_2610666	Dutch COVID-19 response team	National Institute for Public Health and the Environment (RIVM)	2021-06-06	Adam Meijer et al
Aruba/AW-RIVM-39213/2021-06-06	EPI_ISL_2610674	Dutch COVID-19 response team	National Institute for Public Health and the Environment (RIVM)	2021-06-06	Adam Meijer et al
Aruba/AW-RIVM-39241/2021-06-04	EPI_ISL_2610702	Dutch COVID-19 response team	National Institute for Public Health and the Environment (RIVM)	2021-06-04	Adam Meijer et al
Aruba/AW-RIVM-39283/2021-06-03	EPI_ISL_2610743	Dutch COVID-19 response team	National Institute for Public Health and the Environment (RIVM)	2021-06-03	Adam Meijer et al
Aruba/AW-RIVM-39284/2021-06-01	EPI_ISL_2610744	Dutch COVID-19 response team	National Institute for Public Health and the Environment (RIVM)	2021-06-01	Adam Meijer et al
Aruba/AW-RIVM-40498/2021-06-02	EPI_ISL_2673223	Dutch COVID-19 response team	National Institute for Public Health and the Environment (RIVM)	2021-06-02	Adam Meijer et al
Aruba/AW-RIVM-41509/2021-06-20	EPI_ISL_2787911	Dutch COVID-19 response team	National Institute for Public Health and the Environment (RIVM)	2021-06-20	Adam Meijer et al
Aruba/AW-RIVM-41515/2021-06-20	EPI_ISL_2787905	Dutch COVID-19 response team	National Institute for Public Health and the Environment (RIVM)	2021-06-20	Adam Meijer et al
Aruba/AW-RIVM-41521/2021-06-20	EPI_ISL_2787907	Dutch COVID-19 response team	National Institute for Public Health and the Environment (RIVM)	2021-06-20	Adam Meijer et al
Aruba/AW-RIVM-41539/2021-06-18	EPI_ISL_2788368	Dutch COVID-19 response team	National Institute for Public Health and the Environment (RIVM)	2021-06-18	Adam Meijer et al
Aruba/AW-RIVM-41544/2021-06-18	EPI_ISL_2787929	Dutch COVID-19 response team	National Institute for Public Health and the Environment (RIVM)	2021-06-18	Adam Meijer et al
Aruba/AW-RIVM-41550/2021-06-19	EPI_ISL_2787885	Dutch COVID-19 response team	National Institute for Public Health and the Environment (RIVM)	2021-06-19	Adam Meijer et al
Aruba/AW-RIVM-43057/2021-06-29	EPI_ISL_2981889	Dutch COVID-19 response team	National Institute for Public Health and the Environment (RIVM)	2021-06-29	Adam Meijer et al
Aruba/AW-RIVM-43064/2021-06-29	EPI_ISL_2981890	Dutch COVID-19 response team	National Institute for Public Health and the Environment (RIVM)	2021-06-29	Adam Meijer et al
Aruba/AW-RIVM-43094/2021-06-28	EPI_ISL_2981894	Dutch COVID-19 response team	National Institute for Public Health and the Environment (RIVM)	2021-06-28	Adam Meijer et al
Aruba/AW-RIVM-44232/2021-07-06	EPI_ISL_3057855	Dutch COVID-19 response team	National Institute for Public Health and the Environment (RIVM)	2021-07-06	Adam Meijer et al
Aruba/AW-RIVM-46270/2021-07-13	EPI_ISL_3138345	Dutch COVID-19 response team	National Institute for Public Health and the Environment (RIVM)	2021-07-13	Adam Meijer et al
Aruba/AW-RIVM-55730/2021-08-01	EPI_ISL_4077321	Dutch COVID-19 response team	National Institute for Public Health and the Environment (RIVM)	2021-08-01	Adam Meijer et al
Aruba/AW-RIVM-55752/2021-08-01	EPI_ISL_4077325	Dutch COVID-19 response team	National Institute for Public Health and the Environment (RIVM)	2021-08-01	Adam Meijer et al
Aruba/AW-RIVM-56692/2021-08-27	EPI_ISL_4401625	Dutch COVID-19 response team	National Institute for Public Health and the Environment (RIVM)	2021-08-27	Adam Meijer et al
Australia/ACT-2085/2021-12-15	EPI_ISL_8331474	ACT Pathology	Schwessinger Lab	2021-12-15	Austin Bird, Bayantes Dagvadorj, Scott Ferguson, Robyn Hall, Evie Hodgson, Ashley Jones, Elise Kellett, Craig Kennedy, Karina Kennedy, Rachel Leonard, Carl McCombe, Catalina Barrag√°n Quintero, Rene Riedelbauch, Benjamin Schwessinger, Gabrielle Smith, Salome Wilson
Australia/ACT-2097/2021-12-15	EPI_ISL_8331485	Capital Pathology	Schwessinger Lab	2021-12-15	Austin Bird, Bayantes Dagvadorj, Scott Ferguson, Robyn Hall, Evie Hodgson, Ashley Jones, Elise Kellett, Karina Kennedy, Rachel Leonard, Sandra Molloy, Carl McCombe, Catalina Barrag√°n Quintero, Rene Riedelbauch, Benjamin Schwessinger, Gabrielle Smith, Paul Whiting, Salome Wilson
Australia/ACT-2110/2021-12-16	EPI_ISL_8331497	Capital Pathology	Schwessinger Lab	2021-12-16	Austin Bird, Bayantes Dagvadorj, Scott Ferguson, Robyn Hall, Evie Hodgson, Ashley Jones, Elise Kellett, Karina Kennedy, Rachel Leonard, Sandra Molloy, Carl McCombe, Catalina Barrag√°n Quintero, Rene Riedelbauch, Benjamin Schwessinger, Gabrielle Smith, Paul Whiting, Salome Wilson
Australia/ACT-2111/2021	EPI_ISL_8331498	Capital Pathology	Schwessinger Lab	2021-12-16	Austin Bird et al
Australia/ACT-2113/2021-12-16	EPI_ISL_8331500	Capital Pathology	Schwessinger Lab	2021-12-16	Austin Bird, Bayantes Dagvadorj, Scott Ferguson, Robyn Hall, Evie Hodgson, Ashley Jones, Elise Kellett, Karina Kennedy, Rachel Leonard, Sandra Molloy, Carl McCombe, Catalina Barrag√°n Quintero, Rene Riedelbauch, Benjamin Schwessinger, Gabrielle Smith, Paul Whiting, Salome Wilson
Australia/ACT-2120/2021-12-17	EPI_ISL_8331505	ACT Pathology	Schwessinger Lab	2021-12-17	Austin Bird, Bayantes Dagvadorj, Scott Ferguson, Robyn Hall, Evie Hodgson, Ashley Jones, Elise Kellett, Craig Kennedy, Karina Kennedy, Rachel Leonard, Carl McCombe, Catalina Barrag√°n Quintero, Rene Riedelbauch, Benjamin Schwessinger, Gabrielle Smith, Salome Wilson
Australia/ACT-2139/2021	EPI_ISL_8331522	ACT Pathology	Schwessinger Lab	2021-12-18	Austin Bird et al
Australia/ACT-2169/2021-12-19	EPI_ISL_8331551	Capital Pathology	Schwessinger Lab	2021-12-19	Austin Bird, Bayantes Dagvadorj, Scott Ferguson, Robyn Hall, Evie Hodgson, Ashley Jones, Elise Kellett, Karina Kennedy, Rachel Leonard, Sandra Molloy, Carl McCombe, Catalina Barrag√°n Quintero, Rene Riedelbauch, Benjamin Schwessinger, Gabrielle Smith, Paul Whiting, Salome Wilson
Australia/ACT-2178/2021-12-21	EPI_ISL_8331560	ACT Pathology	Schwessinger Lab	2021-12-21	Austin Bird, Bayantes Dagvadorj, Scott Ferguson, Robyn Hall, Evie Hodgson, Ashley Jones, Elise Kellett, Craig Kennedy, Karina Kennedy, Rachel Leonard, Carl McCombe, Catalina Barrag√°n Quintero, Rene Riedelbauch, Benjamin Schwessinger, Gabrielle Smith, Salome Wilson
Australia/ACT-2182/2021-12-21	EPI_ISL_8331563	ACT Pathology	Schwessinger Lab	2021-12-21	Austin Bird, Bayantes Dagvadorj, Scott Ferguson, Robyn Hall, Evie Hodgson, Ashley Jones, Elise Kellett, Craig Kennedy, Karina Kennedy, Rachel Leonard, Carl McCombe, Catalina Barrag√°n Quintero, Rene Riedelbauch, Benjamin Schwessinger, Gabrielle Smith, Salome Wilson
Australia/ACT-2207/2021	EPI_ISL_8331587	ACT Pathology	Schwessinger Lab	2021-12-22	Austin Bird et al
Australia/ACT-2207/2021-12-22	EPI_ISL_8331587	ACT Pathology	Schwessinger Lab	2021-12-22	Austin Bird, Bayantes Dagvadorj, Scott Ferguson, Robyn Hall, Evie Hodgson, Ashley Jones, Elise Kellett, Craig Kennedy, Karina Kennedy, Rachel Leonard, Carl McCombe, Catalina Barrag√°n Quintero, Rene Riedelbauch, Benjamin Schwessinger, Gabrielle Smith, Salome Wilson
Australia/ACT-2239/2021-12-22	EPI_ISL_8331617	ACT Pathology	Schwessinger Lab	2021-12-22	Austin Bird, Bayantes Dagvadorj, Scott Ferguson, Robyn Hall, Evie Hodgson, Ashley Jones, Elise Kellett, Craig Kennedy, Karina Kennedy, Rachel Leonard, Carl McCombe, Catalina Barrag√°n Quintero, Rene Riedelbauch, Benjamin Schwessinger, Gabrielle Smith, Salome Wilson
Australia/ACT-2285/2021	EPI_ISL_8331656	ACT Pathology	Schwessinger Lab	2021-12-23	Austin Bird et al
Australia/ACT-2304/2021-12-23	EPI_ISL_8331675	ACT Pathology	Schwessinger Lab	2021-12-23	Austin Bird, Bayantes Dagvadorj, Scott Ferguson, Robyn Hall, Evie Hodgson, Ashley Jones, Elise Kellett, Craig Kennedy, Karina Kennedy, Rachel Leonard, Carl McCombe, Catalina Barrag√°n Quintero, Rene Riedelbauch, Benjamin Schwessinger, Gabrielle Smith, Salome Wilson
Australia/ACT-2305/2021-12-23	EPI_ISL_8331676	ACT Pathology	Schwessinger Lab	2021-12-23	Austin Bird, Bayantes Dagvadorj, Scott Ferguson, Robyn Hall, Evie Hodgson, Ashley Jones, Elise Kellett, Craig Kennedy, Karina Kennedy, Rachel Leonard, Carl McCombe, Catalina Barrag√°n Quintero, Rene Riedelbauch, Benjamin Schwessinger, Gabrielle Smith, Salome Wilson
Australia/ACT-2311/2021	EPI_ISL_8331681	ACT Pathology	Schwessinger Lab	2021-12-23	Austin Bird et al
Australia/ACT-2327/2021-12-23	EPI_ISL_8331695	ACT Pathology	Schwessinger Lab	2021-12-23	Austin Bird, Bayantes Dagvadorj, Scott Ferguson, Robyn Hall, Evie Hodgson, Ashley Jones, Elise Kellett, Craig Kennedy, Karina Kennedy, Rachel Leonard, Carl McCombe, Catalina Barrag√°n Quintero, Rene Riedelbauch, Benjamin Schwessinger, Gabrielle Smith, Salome Wilson
Australia/ACT-2328/2021	EPI_ISL_8331696	ACT Pathology	Schwessinger Lab	2021-12-23	Austin Bird et al
Australia/ACT-2330/2021	EPI_ISL_8331698	ACT Pathology	Schwessinger Lab	2021-12-23	Austin Bird et al
Australia/ACT-2332/2021-12-23	EPI_ISL_8331700	ACT Pathology	Schwessinger Lab	2021-12-23	Austin Bird, Bayantes Dagvadorj, Scott Ferguson, Robyn Hall, Evie Hodgson, Ashley Jones, Elise Kellett, Craig Kennedy, Karina Kennedy, Rachel Leonard, Carl McCombe, Catalina Barrag√°n Quintero, Rene Riedelbauch, Benjamin Schwessinger, Gabrielle Smith, Salome Wilson
Australia/ACT-2337/2021-12-23	EPI_ISL_8331704	ACT Pathology	Schwessinger Lab	2021-12-23	Austin Bird, Bayantes Dagvadorj, Scott Ferguson, Robyn Hall, Evie Hodgson, Ashley Jones, Elise Kellett, Craig Kennedy, Karina Kennedy, Rachel Leonard, Carl McCombe, Catalina Barrag√°n Quintero, Rene Riedelbauch, Benjamin Schwessinger, Gabrielle Smith, Salome Wilson
Australia/ACT-2346/2021-12-23	EPI_ISL_8331711	ACT Pathology	Schwessinger Lab	2021-12-23	Austin Bird, Bayantes Dagvadorj, Scott Ferguson, Robyn Hall, Evie Hodgson, Ashley Jones, Elise Kellett, Craig Kennedy, Karina Kennedy, Rachel Leonard, Carl McCombe, Catalina Barrag√°n Quintero, Rene Riedelbauch, Benjamin Schwessinger, Gabrielle Smith, Salome Wilson
Australia/ACT-2352/2021	EPI_ISL_8331717	ACT Pathology	Schwessinger Lab	2021-12-23	Austin Bird et al
Australia/ACT-2361/2021-12-26	EPI_ISL_8331724	Capital Pathology	Schwessinger Lab	2021-12-26	Austin Bird, Bayantes Dagvadorj, Scott Ferguson, Robyn Hall, Evie Hodgson, Ashley Jones, Elise Kellett, Karina Kennedy, Rachel Leonard, Sandra Molloy, Carl McCombe, Catalina Barrag√°n Quintero, Rene Riedelbauch, Benjamin Schwessinger, Gabrielle Smith, Paul Whiting, Salome Wilson
Australia/ACT-2365/2021	EPI_ISL_8331726	Capital Pathology	Schwessinger Lab	2021-12-26	Austin Bird et al
Australia/ACT-2374/2021	EPI_ISL_8331731	Capital Pathology	Schwessinger Lab	2021-12-26	Austin Bird et al
Australia/ACT-2381/2021	EPI_ISL_8331737	Capital Pathology	Schwessinger Lab	2021-12-26	Austin Bird et al
Australia/ACT-2384/2021-12-26	EPI_ISL_8331740	Capital Pathology	Schwessinger Lab	2021-12-26	Austin Bird, Bayantes Dagvadorj, Scott Ferguson, Robyn Hall, Evie Hodgson, Ashley Jones, Elise Kellett, Karina Kennedy, Rachel Leonard, Sandra Molloy, Carl McCombe, Catalina Barrag√°n Quintero, Rene Riedelbauch, Benjamin Schwessinger, Gabrielle Smith, Paul Whiting, Salome Wilson
Australia/ACT-2385/2021	EPI_ISL_8331741	Capital Pathology	Schwessinger Lab	2021-12-26	Austin Bird et al
Australia/ACT-2394/2021-12-26	EPI_ISL_8331746	ACT Pathology	Schwessinger Lab	2021-12-26	Austin Bird, Bayantes Dagvadorj, Scott Ferguson, Robyn Hall, Evie Hodgson, Ashley Jones, Elise Kellett, Craig Kennedy, Karina Kennedy, Rachel Leonard, Carl McCombe, Catalina Barrag√°n Quintero, Rene Riedelbauch, Benjamin Schwessinger, Gabrielle Smith, Salome Wilson
Australia/ACT-2404/2021-12-26	EPI_ISL_8331754	ACT Pathology	Schwessinger Lab	2021-12-26	Austin Bird, Bayantes Dagvadorj, Scott Ferguson, Robyn Hall, Evie Hodgson, Ashley Jones, Elise Kellett, Craig Kennedy, Karina Kennedy, Rachel Leonard, Carl McCombe, Catalina Barrag√°n Quintero, Rene Riedelbauch, Benjamin Schwessinger, Gabrielle Smith, Salome Wilson
Australia/ACT-2414/2021-12-26	EPI_ISL_8331762	ACT Pathology	Schwessinger Lab	2021-12-26	Austin Bird, Bayantes Dagvadorj, Scott Ferguson, Robyn Hall, Evie Hodgson, Ashley Jones, Elise Kellett, Craig Kennedy, Karina Kennedy, Rachel Leonard, Carl McCombe, Catalina Barrag√°n Quintero, Rene Riedelbauch, Benjamin Schwessinger, Gabrielle Smith, Salome Wilson
Australia/ACT-2420/2021-12-26	EPI_ISL_8331766	ACT Pathology	Schwessinger Lab	2021-12-26	Austin Bird, Bayantes Dagvadorj, Scott Ferguson, Robyn Hall, Evie Hodgson, Ashley Jones, Elise Kellett, Craig Kennedy, Karina Kennedy, Rachel Leonard, Carl McCombe, Catalina Barrag√°n Quintero, Rene Riedelbauch, Benjamin Schwessinger, Gabrielle Smith, Salome Wilson
Australia/ACT-2425/2021	EPI_ISL_8331771	ACT Pathology	Schwessinger Lab	2021-12-26	Austin Bird et al
Australia/ACT-2431/2021-12-26	EPI_ISL_8331777	ACT Pathology	Schwessinger Lab	2021-12-26	Austin Bird, Bayantes Dagvadorj, Scott Ferguson, Robyn Hall, Evie Hodgson, Ashley Jones, Elise Kellett, Craig Kennedy, Karina Kennedy, Rachel Leonard, Carl McCombe, Catalina Barrag√°n Quintero, Rene Riedelbauch, Benjamin Schwessinger, Gabrielle Smith, Salome Wilson
Australia/ACT-2432/2021	EPI_ISL_8331778	ACT Pathology	Schwessinger Lab	2021-12-26	Austin Bird et al
Australia/ACT-2437/2021-12-26	EPI_ISL_8331783	ACT Pathology	Schwessinger Lab	2021-12-26	Austin Bird, Bayantes Dagvadorj, Scott Ferguson, Robyn Hall, Evie Hodgson, Ashley Jones, Elise Kellett, Craig Kennedy, Karina Kennedy, Rachel Leonard, Carl McCombe, Catalina Barrag√°n Quintero, Rene Riedelbauch, Benjamin Schwessinger, Gabrielle Smith, Salome Wilson
Australia/ACT-2440/2021	EPI_ISL_8331786	ACT Pathology	Schwessinger Lab	2021-12-28	Austin Bird et al
Australia/ACT-2440/2021-12-28	EPI_ISL_8331786	ACT Pathology	Schwessinger Lab	2021-12-28	Austin Bird, Bayantes Dagvadorj, Scott Ferguson, Robyn Hall, Evie Hodgson, Ashley Jones, Elise Kellett, Craig Kennedy, Karina Kennedy, Rachel Leonard, Carl McCombe, Catalina Barrag√°n Quintero, Rene Riedelbauch, Benjamin Schwessinger, Gabrielle Smith, Salome Wilson
Australia/ACT-2441/2021	EPI_ISL_8331787	ACT Pathology	Schwessinger Lab	2021-12-28	Austin Bird et al
Australia/ACT-2442/2021-12-28	EPI_ISL_8331788	ACT Pathology	Schwessinger Lab	2021-12-28	Austin Bird, Bayantes Dagvadorj, Scott Ferguson, Robyn Hall, Evie Hodgson, Ashley Jones, Elise Kellett, Craig Kennedy, Karina Kennedy, Rachel Leonard, Carl McCombe, Catalina Barrag√°n Quintero, Rene Riedelbauch, Benjamin Schwessinger, Gabrielle Smith, Salome Wilson
Australia/ACT-2443/2021-12-28	EPI_ISL_8331789	ACT Pathology	Schwessinger Lab	2021-12-28	Austin Bird, Bayantes Dagvadorj, Scott Ferguson, Robyn Hall, Evie Hodgson, Ashley Jones, Elise Kellett, Craig Kennedy, Karina Kennedy, Rachel Leonard, Carl McCombe, Catalina Barrag√°n Quintero, Rene Riedelbauch, Benjamin Schwessinger, Gabrielle Smith, Salome Wilson
Australia/ACT-2444/2021-12-28	EPI_ISL_8331790	ACT Pathology	Schwessinger Lab	2021-12-28	Austin Bird, Bayantes Dagvadorj, Scott Ferguson, Robyn Hall, Evie Hodgson, Ashley Jones, Elise Kellett, Craig Kennedy, Karina Kennedy, Rachel Leonard, Carl McCombe, Catalina Barrag√°n Quintero, Rene Riedelbauch, Benjamin Schwessinger, Gabrielle Smith, Salome Wilson
Australia/ACT-2452/2021-12-28	EPI_ISL_8331798	ACT Pathology	Schwessinger Lab	2021-12-28	Austin Bird, Bayantes Dagvadorj, Scott Ferguson, Robyn Hall, Evie Hodgson, Ashley Jones, Elise Kellett, Craig Kennedy, Karina Kennedy, Rachel Leonard, Carl McCombe, Catalina Barrag√°n Quintero, Rene Riedelbauch, Benjamin Schwessinger, Gabrielle Smith, Salome Wilson
Australia/ACT-2469/2021-12-28	EPI_ISL_8331815	ACT Pathology	Schwessinger Lab	2021-12-28	Austin Bird, Bayantes Dagvadorj, Scott Ferguson, Robyn Hall, Evie Hodgson, Ashley Jones, Elise Kellett, Craig Kennedy, Karina Kennedy, Rachel Leonard, Carl McCombe, Catalina Barrag√°n Quintero, Rene Riedelbauch, Benjamin Schwessinger, Gabrielle Smith, Salome Wilson
Australia/ACT-2470/2021-12-28	EPI_ISL_8331816	ACT Pathology	Schwessinger Lab	2021-12-28	Austin Bird, Bayantes Dagvadorj, Scott Ferguson, Robyn Hall, Evie Hodgson, Ashley Jones, Elise Kellett, Craig Kennedy, Karina Kennedy, Rachel Leonard, Carl McCombe, Catalina Barrag√°n Quintero, Rene Riedelbauch, Benjamin Schwessinger, Gabrielle Smith, Salome Wilson
Australia/ACT-2472/2021	EPI_ISL_8331818	ACT Pathology	Schwessinger Lab	2021-12-28	Austin Bird et al
Australia/ACT-2474/2021-12-28	EPI_ISL_8331819	ACT Pathology	Schwessinger Lab	2021-12-28	Austin Bird, Bayantes Dagvadorj, Scott Ferguson, Robyn Hall, Evie Hodgson, Ashley Jones, Elise Kellett, Craig Kennedy, Karina Kennedy, Rachel Leonard, Carl McCombe, Catalina Barrag√°n Quintero, Rene Riedelbauch, Benjamin Schwessinger, Gabrielle Smith, Salome Wilson
Australia/ACT-2475/2021	EPI_ISL_8331820	ACT Pathology	Schwessinger Lab	2021-12-28	Austin Bird et al
Australia/ACT-2480/2021	EPI_ISL_8331825	ACT Pathology	Schwessinger Lab	2021-12-28	Austin Bird et al
Australia/ACT-2489/2021	EPI_ISL_8331833	ACT Pathology	Schwessinger Lab	2021-12-30	Austin Bird et al
Australia/ACT-2490/2021	EPI_ISL_8331834	ACT Pathology	Schwessinger Lab	2021-12-30	Austin Bird et al
Australia/ACT-2498/2021-12-30	EPI_ISL_8331841	ACT Pathology	Schwessinger Lab	2021-12-30	Austin Bird, Bayantes Dagvadorj, Scott Ferguson, Robyn Hall, Evie Hodgson, Ashley Jones, Elise Kellett, Craig Kennedy, Karina Kennedy, Rachel Leonard, Carl McCombe, Catalina Barrag√°n Quintero, Rene Riedelbauch, Benjamin Schwessinger, Gabrielle Smith, Salome Wilson
Australia/ACT-2513/2021	EPI_ISL_8331853	ACT Pathology	Schwessinger Lab	2021-12-30	Austin Bird et al
Australia/ACT-2514/2021-12-30	EPI_ISL_8331854	ACT Pathology	Schwessinger Lab	2021-12-30	Austin Bird, Bayantes Dagvadorj, Scott Ferguson, Robyn Hall, Evie Hodgson, Ashley Jones, Elise Kellett, Craig Kennedy, Karina Kennedy, Rachel Leonard, Carl McCombe, Catalina Barrag√°n Quintero, Rene Riedelbauch, Benjamin Schwessinger, Gabrielle Smith, Salome Wilson
Australia/ACT-2516/2021	EPI_ISL_8331856	ACT Pathology	Schwessinger Lab	2021-12-30	Austin Bird et al
Australia/ACT-2516/2021-12-30	EPI_ISL_8331856	ACT Pathology	Schwessinger Lab	2021-12-30	Austin Bird, Bayantes Dagvadorj, Scott Ferguson, Robyn Hall, Evie Hodgson, Ashley Jones, Elise Kellett, Craig Kennedy, Karina Kennedy, Rachel Leonard, Carl McCombe, Catalina Barrag√°n Quintero, Rene Riedelbauch, Benjamin Schwessinger, Gabrielle Smith, Salome Wilson
Australia/ACT-2520/2021	EPI_ISL_8331860	ACT Pathology	Schwessinger Lab	2021-12-30	Austin Bird et al
Australia/ACT-2525/2021	EPI_ISL_8331864	ACT Pathology	Schwessinger Lab	2021-12-30	Austin Bird et al
Australia/ACT-2525/2021-12-30	EPI_ISL_8331864	ACT Pathology	Schwessinger Lab	2021-12-30	Austin Bird, Bayantes Dagvadorj, Scott Ferguson, Robyn Hall, Evie Hodgson, Ashley Jones, Elise Kellett, Craig Kennedy, Karina Kennedy, Rachel Leonard, Carl McCombe, Catalina Barrag√°n Quintero, Rene Riedelbauch, Benjamin Schwessinger, Gabrielle Smith, Salome Wilson
Australia/ACT-2527/2021-12-30	EPI_ISL_8331866	ACT Pathology	Schwessinger Lab	2021-12-30	Austin Bird, Bayantes Dagvadorj, Scott Ferguson, Robyn Hall, Evie Hodgson, Ashley Jones, Elise Kellett, Craig Kennedy, Karina Kennedy, Rachel Leonard, Carl McCombe, Catalina Barrag√°n Quintero, Rene Riedelbauch, Benjamin Schwessinger, Gabrielle Smith, Salome Wilson
Australia/ACT-2528/2021	EPI_ISL_8331867	ACT Pathology	Schwessinger Lab	2021-12-30	Austin Bird et al
Australia/ACT-2538/2021-12-30	EPI_ISL_8331876	ACT Pathology	Schwessinger Lab	2021-12-30	Austin Bird, Bayantes Dagvadorj, Scott Ferguson, Robyn Hall, Evie Hodgson, Ashley Jones, Elise Kellett, Craig Kennedy, Karina Kennedy, Rachel Leonard, Carl McCombe, Catalina Barrag√°n Quintero, Rene Riedelbauch, Benjamin Schwessinger, Gabrielle Smith, Salome Wilson
Australia/ACT-2539/2021	EPI_ISL_8331877	ACT Pathology	Schwessinger Lab	2021-12-30	Austin Bird et al
Australia/ACT-2543/2021-12-30	EPI_ISL_8331881	ACT Pathology	Schwessinger Lab	2021-12-30	Austin Bird, Bayantes Dagvadorj, Scott Ferguson, Robyn Hall, Evie Hodgson, Ashley Jones, Elise Kellett, Craig Kennedy, Karina Kennedy, Rachel Leonard, Carl McCombe, Catalina Barrag√°n Quintero, Rene Riedelbauch, Benjamin Schwessinger, Gabrielle Smith, Salome Wilson
Australia/ACT-2547/2021	EPI_ISL_8331884	ACT Pathology	Schwessinger Lab	2021-12-30	Austin Bird et al
Australia/ACT-2547/2021-12-30	EPI_ISL_8331884	ACT Pathology	Schwessinger Lab	2021-12-30	Austin Bird, Bayantes Dagvadorj, Scott Ferguson, Robyn Hall, Evie Hodgson, Ashley Jones, Elise Kellett, Craig Kennedy, Karina Kennedy, Rachel Leonard, Carl McCombe, Catalina Barrag√°n Quintero, Rene Riedelbauch, Benjamin Schwessinger, Gabrielle Smith, Salome Wilson
Australia/ACT-2553/2021	EPI_ISL_8331888	Capital Pathology	Schwessinger Lab	2021-12-30	Austin Bird et al
Australia/ACT-2553/2021-12-30	EPI_ISL_8331888	Capital Pathology	Schwessinger Lab	2021-12-30	Austin Bird, Bayantes Dagvadorj, Scott Ferguson, Robyn Hall, Evie Hodgson, Ashley Jones, Elise Kellett, Karina Kennedy, Rachel Leonard, Sandra Molloy, Carl McCombe, Catalina Barrag√°n Quintero, Rene Riedelbauch, Benjamin Schwessinger, Gabrielle Smith, Paul Whiting, Salome Wilson
Australia/ACT-2554/2021	EPI_ISL_8331889	Capital Pathology	Schwessinger Lab	2021-12-30	Austin Bird et al
Australia/ACT-2563/2021-12-30	EPI_ISL_8331896	Capital Pathology	Schwessinger Lab	2021-12-30	Austin Bird, Bayantes Dagvadorj, Scott Ferguson, Robyn Hall, Evie Hodgson, Ashley Jones, Elise Kellett, Karina Kennedy, Rachel Leonard, Sandra Molloy, Carl McCombe, Catalina Barrag√°n Quintero, Rene Riedelbauch, Benjamin Schwessinger, Gabrielle Smith, Paul Whiting, Salome Wilson
Australia/ACT-2564/2021	EPI_ISL_8331897	Capital Pathology	Schwessinger Lab	2021-12-30	Austin Bird et al
Australia/ACT-2567/2021-12-30	EPI_ISL_8331900	Capital Pathology	Schwessinger Lab	2021-12-30	Austin Bird, Bayantes Dagvadorj, Scott Ferguson, Robyn Hall, Evie Hodgson, Ashley Jones, Elise Kellett, Karina Kennedy, Rachel Leonard, Sandra Molloy, Carl McCombe, Catalina Barrag√°n Quintero, Rene Riedelbauch, Benjamin Schwessinger, Gabrielle Smith, Paul Whiting, Salome Wilson
Australia/ACT-2573/2021-12-30	EPI_ISL_8331906	Capital Pathology	Schwessinger Lab	2021-12-30	Austin Bird, Bayantes Dagvadorj, Scott Ferguson, Robyn Hall, Evie Hodgson, Ashley Jones, Elise Kellett, Karina Kennedy, Rachel Leonard, Sandra Molloy, Carl McCombe, Catalina Barrag√°n Quintero, Rene Riedelbauch, Benjamin Schwessinger, Gabrielle Smith, Paul Whiting, Salome Wilson
Australia/ACT0051/2020-04-07	EPI_ISL_498518	ACT Pathology	Schwessinger Lab	2020-04-07	Ashley Jones et al
Australia/ACT0054/2020-04-03	EPI_ISL_498520	ACT Pathology	Schwessinger Lab	2020-04-03	Ashley Jones et al
Australia/ACT0059/2020-04-12	EPI_ISL_498523	ACT Pathology	Schwessinger Lab	2020-04-12	Ashley Jones et al
Australia/ACT0084/2020-06-15	EPI_ISL_498543	ACT Pathology	Schwessinger Lab	2020-06-15	Ashley Jones et al
Australia/ACT0094/2020-12-19	EPI_ISL_735503	ACT Pathology	Schwessinger Lab	2020-12-19	Robyn N Hall et al
Australia/ACT0095/2021	EPI_ISL_1170946	ACT Pathology	Schwessinger Lab	2021-03-03	Ashley Jones et al
Australia/ACT0265/2021-08-24	EPI_ISL_4108007	ACT Pathology	Schwessinger Lab	2021-08-24	Carolina Correa Ospina et al
Australia/ACT0322/2021-08-27	EPI_ISL_4108055	ACT Pathology	Schwessinger Lab	2021-08-27	Carolina Correa Ospina et al
Australia/ACT0538/2021-09-08	EPI_ISL_4108217	ACT Pathology	Schwessinger Lab	2021-09-08	Carolina Correa Ospina et al
Australia/ACT0548/2021-09-08	EPI_ISL_4108224	ACT Pathology	Schwessinger Lab	2021-09-08	Carolina Correa Ospina et al
Australia/ACT0619/2021-09-12	EPI_ISL_4263293	ACT Pathology	Schwessinger Lab	2021-09-12	Carolina Correa Ospina et al
Australia/ACT0770/2021-09-21	EPI_ISL_4520287	Capital Pathology	Schwessinger Lab	2021-09-21	Carolina Correa Ospina et al
Australia/ACT0992/2021-09-30	EPI_ISL_4761901	Capital Pathology	Schwessinger Lab	2021-09-30	Carolina Correa Ospina et al
Australia/ACT1959/2021	EPI_ISL_7569907	ACT Pathology	Schwessinger Lab	2021-11-25	Austin Bird et al
Australia/ACT1981/2021	EPI_ISL_7569922	ACT Pathology	Schwessinger Lab	2021-11-28	Austin Bird et al
Australia/ACT2069/2021-12-12	EPI_ISL_8331461	ACT Pathology	Schwessinger Lab	2021-12-12	Austin Bird, Bayantes Dagvadorj, Scott Ferguson, Robyn Hall, Evie Hodgson, Ashley Jones, Elise Kellett, Craig Kennedy, Karina Kennedy, Rachel Leonard, Carl McCombe, Catalina Barrag√°n Quintero, Rene Riedelbauch, Benjamin Schwessinger, Gabrielle Smith, Salome Wilson
Australia/ACT2575/2022	EPI_ISL_8768406	ACT Pathology	Schwessinger Lab	2022-01-02	Austin Bird et al
Australia/ACT2576/2022	EPI_ISL_8768407	ACT Pathology	Schwessinger Lab	2022-01-02	Austin Bird et al
Australia/ACT2580/2022	EPI_ISL_8768410	ACT Pathology	Schwessinger Lab	2022-01-02	Austin Bird et al
Australia/ACT2583/2022	EPI_ISL_8768413	ACT Pathology	Schwessinger Lab	2022-01-02	Austin Bird et al
Australia/ACT2587/2022	EPI_ISL_8768415	ACT Pathology	Schwessinger Lab	2022-01-02	Austin Bird et al
Australia/ACT2589/2022	EPI_ISL_8768416	ACT Pathology	Schwessinger Lab	2022-01-02	Austin Bird et al
Australia/ACT2592/2022	EPI_ISL_8768419	ACT Pathology	Schwessinger Lab	2022-01-02	Austin Bird et al
Australia/ACT2594/2022	EPI_ISL_8768421	ACT Pathology	Schwessinger Lab	2022-01-02	Austin Bird et al
Australia/ACT2598/2022	EPI_ISL_8768424	ACT Pathology	Schwessinger Lab	2022-01-02	Austin Bird et al
Australia/ACT2610/2022	EPI_ISL_8768434	ACT Pathology	Schwessinger Lab	2022-01-02	Austin Bird et al
Australia/ACT2611/2022	EPI_ISL_8768435	ACT Pathology	Schwessinger Lab	2022-01-02	Austin Bird et al
Australia/ACT2615/2022	EPI_ISL_8768439	ACT Pathology	Schwessinger Lab	2022-01-02	Austin Bird et al
Australia/ACT2618/2022	EPI_ISL_8768442	ACT Pathology	Schwessinger Lab	2022-01-02	Austin Bird et al
Australia/ACT2623/2022	EPI_ISL_8768447	ACT Pathology	Schwessinger Lab	2022-01-02	Austin Bird et al
Australia/ACT2624/2022	EPI_ISL_8768448	ACT Pathology	Schwessinger Lab	2022-01-02	Austin Bird et al
Australia/ACT2625/2022	EPI_ISL_8768449	ACT Pathology	Schwessinger Lab	2022-01-02	Austin Bird et al
Australia/ACT2626/2022	EPI_ISL_8768450	ACT Pathology	Schwessinger Lab	2022-01-02	Austin Bird et al
Australia/ACT2627/2022	EPI_ISL_8768451	ACT Pathology	Schwessinger Lab	2022-01-02	Austin Bird et al
Australia/ACT2629/2022	EPI_ISL_11686007	ACT Pathology	Schwessinger Lab, Research School of Biology, College of Science	2022-01-02	Austin Bird et al
Australia/ACT2630/2022	EPI_ISL_8768452	ACT Pathology	Schwessinger Lab	2022-01-02	Austin Bird et al
Australia/ACT2631/2022	EPI_ISL_8768453	ACT Pathology	Schwessinger Lab	2022-01-02	Austin Bird et al
Australia/ACT2634/2022	EPI_ISL_10009921	ACT Pathology	Schwessinger Lab	2022-01-04	Austin Bird et al
Australia/ACT2636/2022	EPI_ISL_10009923	ACT Pathology	Schwessinger Lab	2022-01-04	Austin Bird et al
Australia/ACT2638/2022	EPI_ISL_10009925	ACT Pathology	Schwessinger Lab	2022-01-04	Austin Bird et al
Australia/ACT2646/2022	EPI_ISL_10009930	ACT Pathology	Schwessinger Lab	2022-01-04	Austin Bird et al
Australia/ACT2651/2022	EPI_ISL_10009935	ACT Pathology	Schwessinger Lab	2022-01-04	Austin Bird et al
Australia/ACT2657/2022	EPI_ISL_10009939	ACT Pathology	Schwessinger Lab	2022-01-04	Austin Bird et al
Australia/ACT2658/2022	EPI_ISL_10009940	ACT Pathology	Schwessinger Lab	2022-01-04	Austin Bird et al
Australia/ACT2663/2022	EPI_ISL_10009942	ACT Pathology	Schwessinger Lab	2022-01-04	Austin Bird et al
Australia/ACT2675/2022	EPI_ISL_10009953	ACT Pathology	Schwessinger Lab	2022-01-04	Austin Bird et al
Australia/ACT2676/2022	EPI_ISL_10009954	ACT Pathology	Schwessinger Lab	2022-01-04	Austin Bird et al
Australia/ACT2680/2022	EPI_ISL_8768457	ACT Pathology	Schwessinger Lab	2022-01-06	Austin Bird et al
Australia/ACT2687/2022	EPI_ISL_8768463	ACT Pathology	Schwessinger Lab	2022-01-06	Austin Bird et al
Australia/ACT2688/2022	EPI_ISL_8768464	ACT Pathology	Schwessinger Lab	2022-01-06	Austin Bird et al
Australia/ACT2691/2022	EPI_ISL_8768466	ACT Pathology	Schwessinger Lab	2022-01-06	Austin Bird et al
Australia/ACT2692/2022	EPI_ISL_8768467	ACT Pathology	Schwessinger Lab	2022-01-06	Austin Bird et al
Australia/ACT2697/2022	EPI_ISL_8768472	ACT Pathology	Schwessinger Lab	2022-01-06	Austin Bird et al
Australia/ACT2698/2022	EPI_ISL_8768473	ACT Pathology	Schwessinger Lab	2022-01-06	Austin Bird et al
Australia/ACT2700/2022	EPI_ISL_8768475	ACT Pathology	Schwessinger Lab	2022-01-06	Austin Bird et al
Australia/ACT2703/2022	EPI_ISL_8768478	ACT Pathology	Schwessinger Lab	2022-01-09	Austin Bird et al
Australia/ACT2704/2022	EPI_ISL_8768479	ACT Pathology	Schwessinger Lab	2022-01-09	Austin Bird et al
Australia/ACT2709/2022	EPI_ISL_8768483	ACT Pathology	Schwessinger Lab	2022-01-09	Austin Bird et al
Australia/ACT2710/2022	EPI_ISL_8768484	ACT Pathology	Schwessinger Lab	2022-01-09	Austin Bird et al
Australia/ACT2712/2022	EPI_ISL_8768486	ACT Pathology	Schwessinger Lab	2022-01-09	Austin Bird et al
Australia/ACT2713/2022	EPI_ISL_8768487	ACT Pathology	Schwessinger Lab	2022-01-09	Austin Bird et al
Australia/ACT2715/2022	EPI_ISL_8768489	ACT Pathology	Schwessinger Lab	2022-01-09	Austin Bird et al
Australia/ACT2718/2022	EPI_ISL_8768492	ACT Pathology	Schwessinger Lab	2022-01-09	Austin Bird et al
Australia/ACT2719/2022	EPI_ISL_8768493	ACT Pathology	Schwessinger Lab	2022-01-09	Austin Bird et al
Australia/ACT2721/2022	EPI_ISL_8768495	ACT Pathology	Schwessinger Lab	2022-01-09	Austin Bird et al
Australia/ACT2723/2022	EPI_ISL_8768497	ACT Pathology	Schwessinger Lab	2022-01-09	Austin Bird et al
Australia/ACT2726/2022	EPI_ISL_8768500	ACT Pathology	Schwessinger Lab	2022-01-09	Austin Bird et al
Australia/ACT2734/2022	EPI_ISL_8768505	ACT Pathology	Schwessinger Lab	2022-01-09	Austin Bird et al
Australia/ACT2738/2022	EPI_ISL_8768507	ACT Pathology	Schwessinger Lab	2022-01-09	Austin Bird et al
Australia/ACT2739/2022	EPI_ISL_8768508	ACT Pathology	Schwessinger Lab	2022-01-09	Austin Bird et al
Australia/ACT2740/2022	EPI_ISL_8768509	ACT Pathology	Schwessinger Lab	2022-01-09	Austin Bird et al
Australia/ACT2741/2022	EPI_ISL_8768510	ACT Pathology	Schwessinger Lab	2022-01-09	Austin Bird et al
Australia/ACT2743/2022	EPI_ISL_8768512	ACT Pathology	Schwessinger Lab	2022-01-11	Austin Bird et al
Australia/ACT2746/2022	EPI_ISL_8768515	ACT Pathology	Schwessinger Lab	2022-01-11	Austin Bird et al
Australia/ACT2747/2022	EPI_ISL_8768516	ACT Pathology	Schwessinger Lab	2022-01-11	Austin Bird et al
Australia/ACT2753/2022	EPI_ISL_8768521	ACT Pathology	Schwessinger Lab	2022-01-11	Austin Bird et al
Australia/ACT2754/2022	EPI_ISL_8768522	ACT Pathology	Schwessinger Lab	2022-01-11	Austin Bird et al
Australia/ACT2762/2022	EPI_ISL_8768529	ACT Pathology	Schwessinger Lab	2022-01-11	Austin Bird et al
Australia/ACT2768/2022	EPI_ISL_8768535	ACT Pathology	Schwessinger Lab	2022-01-13	Austin Bird et al
Australia/ACT2769/2022	EPI_ISL_8768536	ACT Pathology	Schwessinger Lab	2022-01-13	Austin Bird et al
Australia/ACT2771/2022	EPI_ISL_8768538	ACT Pathology	Schwessinger Lab	2022-01-13	Austin Bird et al
Australia/ACT2777/2022	EPI_ISL_8768543	ACT Pathology	Schwessinger Lab	2022-01-13	Austin Bird et al
Australia/ACT2778/2022	EPI_ISL_8768544	ACT Pathology	Schwessinger Lab	2022-01-13	Austin Bird et al
Australia/ACT2781/2022	EPI_ISL_8768547	ACT Pathology	Schwessinger Lab	2022-01-13	Austin Bird et al
Australia/ACT2784/2022	EPI_ISL_8768549	ACT Pathology	Schwessinger Lab	2022-01-13	Austin Bird et al
Australia/ACT2787/2022	EPI_ISL_8768551	ACT Pathology	Schwessinger Lab	2022-01-13	Austin Bird et al
Australia/ACT2789/2022	EPI_ISL_8768553	ACT Pathology	Schwessinger Lab	2022-01-13	Austin Bird et al
Australia/ACT2792/2022	EPI_ISL_8768556	ACT Pathology	Schwessinger Lab	2022-01-13	Austin Bird et al
Australia/ACT2794/2022	EPI_ISL_8768558	ACT Pathology	Schwessinger Lab	2022-01-13	Austin Bird et al
Australia/ACT2804/2022	EPI_ISL_8768565	ACT Pathology	Schwessinger Lab	2022-01-13	Austin Bird et al
Australia/ACT2807/2022	EPI_ISL_8768568	ACT Pathology	Schwessinger Lab	2022-01-13	Austin Bird et al
Australia/ACT2808/2022	EPI_ISL_10009957	ACT Pathology	Schwessinger Lab	2022-01-15	Austin Bird et al
Australia/ACT2809/2022	EPI_ISL_10009958	ACT Pathology	Schwessinger Lab	2022-01-15	Austin Bird et al
Australia/ACT2811/2022	EPI_ISL_10009960	ACT Pathology	Schwessinger Lab	2022-01-15	Austin Bird et al
Australia/ACT2815/2022	EPI_ISL_10009963	ACT Pathology	Schwessinger Lab	2022-01-15	Austin Bird et al
Australia/ACT2817/2022	EPI_ISL_10009965	ACT Pathology	Schwessinger Lab	2022-01-15	Austin Bird et al
Australia/ACT2819/2022	EPI_ISL_10009967	ACT Pathology	Schwessinger Lab	2022-01-15	Austin Bird et al
Australia/ACT2824/2022	EPI_ISL_10009970	ACT Pathology	Schwessinger Lab	2022-01-15	Austin Bird et al
Australia/ACT2830/2022	EPI_ISL_10009975	ACT Pathology	Schwessinger Lab	2022-01-15	Austin Bird et al
Australia/ACT2835/2022	EPI_ISL_10009980	ACT Pathology	Schwessinger Lab	2022-01-15	Austin Bird et al
Australia/ACT2837/2022	EPI_ISL_10009982	ACT Pathology	Schwessinger Lab	2022-01-15	Austin Bird et al
Australia/ACT2840/2022	EPI_ISL_10009984	ACT Pathology	Schwessinger Lab	2022-01-15	Austin Bird et al
Australia/ACT2842/2022	EPI_ISL_10009986	ACT Pathology	Schwessinger Lab	2022-01-15	Austin Bird et al
Australia/ACT2846/2022	EPI_ISL_10009990	ACT Pathology	Schwessinger Lab	2022-01-15	Austin Bird et al
Australia/ACT2847/2022	EPI_ISL_10009991	ACT Pathology	Schwessinger Lab	2022-01-15	Austin Bird et al
Australia/ACT2848/2022	EPI_ISL_10009992	ACT Pathology	Schwessinger Lab	2022-01-15	Austin Bird et al
Australia/ACT2849/2022	EPI_ISL_10009993	ACT Pathology	Schwessinger Lab	2022-01-15	Austin Bird et al
Australia/ACT2851/2022	EPI_ISL_10009995	ACT Pathology	Schwessinger Lab	2022-01-15	Austin Bird et al
Australia/ACT2853/2022	EPI_ISL_10009996	ACT Pathology	Schwessinger Lab	2022-01-15	Austin Bird et al
Australia/ACT2855/2022	EPI_ISL_10009997	ACT Pathology	Schwessinger Lab	2022-01-15	Austin Bird et al
Australia/ACT2856/2022	EPI_ISL_10009998	ACT Pathology	Schwessinger Lab	2022-01-15	Austin Bird et al
Australia/ACT2858/2022	EPI_ISL_10009999	ACT Pathology	Schwessinger Lab	2022-01-15	Austin Bird et al
Australia/ACT2862/2022	EPI_ISL_10010003	ACT Pathology	Schwessinger Lab	2022-01-15	Austin Bird et al
Australia/ACT2865/2022	EPI_ISL_10010006	ACT Pathology	Schwessinger Lab	2022-01-15	Austin Bird et al
Australia/ACT2869/2022	EPI_ISL_10010010	ACT Pathology	Schwessinger Lab	2022-01-15	Austin Bird et al
Australia/ACT2875/2022	EPI_ISL_10010016	ACT Pathology	Schwessinger Lab	2022-01-15	Austin Bird et al
Australia/ACT2878/2022	EPI_ISL_10010018	ACT Pathology	Schwessinger Lab	2022-01-15	Austin Bird et al
Australia/ACT2882/2022	EPI_ISL_10010021	ACT Pathology	Schwessinger Lab	2022-01-16	Austin Bird et al
Australia/ACT2883/2022	EPI_ISL_10010022	ACT Pathology	Schwessinger Lab	2022-01-16	Austin Bird et al
Australia/ACT2884/2022	EPI_ISL_10010023	ACT Pathology	Schwessinger Lab	2022-01-16	Austin Bird et al
Australia/ACT2885/2022	EPI_ISL_10010024	ACT Pathology	Schwessinger Lab	2022-01-16	Austin Bird et al
Australia/ACT2886/2022	EPI_ISL_10010025	ACT Pathology	Schwessinger Lab	2022-01-16	Austin Bird et al
Australia/ACT2889/2022	EPI_ISL_10010027	ACT Pathology	Schwessinger Lab	2022-01-16	Austin Bird et al
Australia/ACT2893/2022	EPI_ISL_10010031	ACT Pathology	Schwessinger Lab	2022-01-16	Austin Bird et al
Australia/ACT2894/2022	EPI_ISL_10010032	ACT Pathology	Schwessinger Lab	2022-01-16	Austin Bird et al
Australia/ACT2896/2022	EPI_ISL_10010034	ACT Pathology	Schwessinger Lab	2022-01-16	Austin Bird et al
Australia/ACT2898/2022	EPI_ISL_10010036	ACT Pathology	Schwessinger Lab	2022-01-16	Austin Bird et al
Australia/ACT2899/2022	EPI_ISL_10010037	ACT Pathology	Schwessinger Lab	2022-01-18	Austin Bird et al
Australia/ACT2900/2022	EPI_ISL_10010038	ACT Pathology	Schwessinger Lab	2022-01-18	Austin Bird et al
Australia/ACT2901/2022	EPI_ISL_10010039	ACT Pathology	Schwessinger Lab	2022-01-18	Austin Bird et al
Australia/ACT2902/2022	EPI_ISL_10010040	ACT Pathology	Schwessinger Lab	2022-01-18	Austin Bird et al
Australia/ACT2903/2022	EPI_ISL_10010041	ACT Pathology	Schwessinger Lab	2022-01-18	Austin Bird et al
Australia/ACT2905/2022	EPI_ISL_10010043	ACT Pathology	Schwessinger Lab	2022-01-18	Austin Bird et al
Australia/ACT2906/2022	EPI_ISL_10010044	ACT Pathology	Schwessinger Lab	2022-01-18	Austin Bird et al
Australia/ACT2909/2022	EPI_ISL_10010047	ACT Pathology	Schwessinger Lab	2022-01-18	Austin Bird et al
Australia/ACT2916/2022	EPI_ISL_10010051	ACT Pathology	Schwessinger Lab	2022-01-18	Austin Bird et al
Australia/ACT2918/2022	EPI_ISL_10010053	ACT Pathology	Schwessinger Lab	2022-01-18	Austin Bird et al
Australia/ACT2921/2022	EPI_ISL_10010056	ACT Pathology	Schwessinger Lab	2022-01-18	Austin Bird et al
Australia/ACT2924/2022	EPI_ISL_10010059	ACT Pathology	Schwessinger Lab	2022-01-18	Austin Bird et al
Australia/ACT2925/2022	EPI_ISL_10010060	ACT Pathology	Schwessinger Lab	2022-01-18	Austin Bird et al
Australia/ACT2928/2022	EPI_ISL_10010063	ACT Pathology	Schwessinger Lab	2022-01-18	Austin Bird et al
Australia/ACT2931/2022	EPI_ISL_10010066	ACT Pathology	Schwessinger Lab	2022-01-18	Austin Bird et al
Australia/ACT2935/2022	EPI_ISL_10010070	ACT Pathology	Schwessinger Lab	2022-01-18	Austin Bird et al
Australia/ACT2941/2022	EPI_ISL_10010076	ACT Pathology	Schwessinger Lab	2022-01-18	Austin Bird et al
Australia/ACT2943/2022	EPI_ISL_10010077	ACT Pathology	Schwessinger Lab	2022-01-18	Austin Bird et al
Australia/ACT2949/2022	EPI_ISL_10010082	ACT Pathology	Schwessinger Lab	2022-01-18	Austin Bird et al
Australia/ACT2955/2022	EPI_ISL_10010089	ACT Pathology	Schwessinger Lab	2022-01-18	Austin Bird et al
Australia/ACT2956/2022	EPI_ISL_10010090	ACT Pathology	Schwessinger Lab	2022-01-18	Austin Bird et al
Australia/ACT2959/2022	EPI_ISL_10010093	ACT Pathology	Schwessinger Lab	2022-01-18	Austin Bird et al
Australia/ACT2964/2022	EPI_ISL_10010098	ACT Pathology	Schwessinger Lab	2022-01-18	Austin Bird et al
Australia/ACT2965/2022	EPI_ISL_10010099	ACT Pathology	Schwessinger Lab	2022-01-18	Austin Bird et al
Australia/ACT2966/2022	EPI_ISL_10010100	ACT Pathology	Schwessinger Lab	2022-01-18	Austin Bird et al
Australia/ACT2968/2022	EPI_ISL_10010102	ACT Pathology	Schwessinger Lab	2022-01-20	Austin Bird et al
Australia/ACT2970/2022	EPI_ISL_10010103	ACT Pathology	Schwessinger Lab	2022-01-20	Austin Bird et al
Australia/ACT2971/2022	EPI_ISL_10010104	ACT Pathology	Schwessinger Lab	2022-01-20	Austin Bird et al
Australia/ACT2972/2022	EPI_ISL_10010105	ACT Pathology	Schwessinger Lab	2022-01-20	Austin Bird et al
Australia/ACT2973/2022	EPI_ISL_10010106	ACT Pathology	Schwessinger Lab	2022-01-20	Austin Bird et al
Australia/ACT2976/2022	EPI_ISL_10010109	ACT Pathology	Schwessinger Lab	2022-01-20	Austin Bird et al
Australia/ACT2977/2022	EPI_ISL_10010110	ACT Pathology	Schwessinger Lab	2022-01-20	Austin Bird et al
Australia/ACT2978/2022	EPI_ISL_10010111	ACT Pathology	Schwessinger Lab	2022-01-20	Austin Bird et al
Australia/ACT2980/2022	EPI_ISL_10010113	ACT Pathology	Schwessinger Lab	2022-01-20	Austin Bird et al
Australia/ACT2982/2022	EPI_ISL_10010114	ACT Pathology	Schwessinger Lab	2022-01-20	Austin Bird et al
Australia/ACT2983/2022	EPI_ISL_10010115	ACT Pathology	Schwessinger Lab	2022-01-20	Austin Bird et al
Australia/ACT2984/2022	EPI_ISL_10010116	ACT Pathology	Schwessinger Lab	2022-01-20	Austin Bird et al
Australia/ACT2987/2022	EPI_ISL_10010118	ACT Pathology	Schwessinger Lab	2022-01-20	Austin Bird et al
Australia/ACT2993/2022	EPI_ISL_10010124	ACT Pathology	Schwessinger Lab	2022-01-21	Austin Bird et al
Australia/ACT2995/2022	EPI_ISL_10010126	ACT Pathology	Schwessinger Lab	2022-01-21	Austin Bird et al
Australia/ACT3000/2022	EPI_ISL_10010131	ACT Pathology	Schwessinger Lab	2022-01-21	Austin Bird et al
Australia/ACT3001/2022	EPI_ISL_10010132	ACT Pathology	Schwessinger Lab	2022-01-21	Austin Bird et al
Australia/ACT3004/2022	EPI_ISL_10010134	ACT Pathology	Schwessinger Lab	2022-01-21	Austin Bird et al
Australia/ACT3005/2022	EPI_ISL_10010135	ACT Pathology	Schwessinger Lab	2022-01-21	Austin Bird et al
Australia/ACT3007/2022	EPI_ISL_10010137	ACT Pathology	Schwessinger Lab	2022-01-21	Austin Bird et al
Australia/ACT3010/2022	EPI_ISL_10010139	ACT Pathology	Schwessinger Lab	2022-01-21	Austin Bird et al
Australia/ACT3011/2022	EPI_ISL_10010140	ACT Pathology	Schwessinger Lab	2022-01-21	Austin Bird et al
Australia/ACT3012/2022	EPI_ISL_10010141	ACT Pathology	Schwessinger Lab	2022-01-21	Austin Bird et al
Australia/ACT3015/2022	EPI_ISL_10010143	ACT Pathology	Schwessinger Lab	2022-01-21	Austin Bird et al
Australia/ACT3017/2022	EPI_ISL_10010145	ACT Pathology	Schwessinger Lab	2022-01-21	Austin Bird et al
Australia/ACT3018/2022	EPI_ISL_10010146	ACT Pathology	Schwessinger Lab	2022-01-21	Austin Bird et al
Australia/ACT3020/2022	EPI_ISL_10010148	ACT Pathology	Schwessinger Lab	2022-01-21	Austin Bird et al
Australia/ACT3022/2022	EPI_ISL_10010150	ACT Pathology	Schwessinger Lab	2022-01-21	Austin Bird et al
Australia/ACT3027/2022	EPI_ISL_10010155	ACT Pathology	Schwessinger Lab	2022-01-21	Austin Bird et al
Australia/ACT3029/2022	EPI_ISL_10010156	ACT Pathology	Schwessinger Lab	2022-01-25	Austin Bird et al
Australia/ACT3030/2022	EPI_ISL_10010157	ACT Pathology	Schwessinger Lab	2022-01-21	Austin Bird et al
Australia/ACT3035/2022	EPI_ISL_10010161	ACT Pathology	Schwessinger Lab	2022-01-21	Austin Bird et al
Australia/ACT3038/2022	EPI_ISL_10010164	ACT Pathology	Schwessinger Lab	2022-01-23	Austin Bird et al
Australia/ACT3039/2022	EPI_ISL_10010165	ACT Pathology	Schwessinger Lab	2022-01-23	Austin Bird et al
Australia/ACT3041/2022	EPI_ISL_10010166	ACT Pathology	Schwessinger Lab	2022-01-23	Austin Bird et al
Australia/ACT3044/2022	EPI_ISL_10010169	ACT Pathology	Schwessinger Lab	2022-01-23	Austin Bird et al
Australia/ACT3045/2022	EPI_ISL_10010170	ACT Pathology	Schwessinger Lab	2022-01-23	Austin Bird et al
Australia/ACT3047/2022	EPI_ISL_10010171	ACT Pathology	Schwessinger Lab	2022-01-23	Austin Bird et al
Australia/ACT3050/2022	EPI_ISL_10010173	ACT Pathology	Schwessinger Lab	2022-01-23	Austin Bird et al
Australia/ACT3053/2022	EPI_ISL_10010176	ACT Pathology	Schwessinger Lab	2022-01-23	Austin Bird et al
Australia/ACT3054/2022	EPI_ISL_10010177	ACT Pathology	Schwessinger Lab	2022-01-23	Austin Bird et al
Australia/ACT3056/2022	EPI_ISL_10010179	ACT Pathology	Schwessinger Lab	2022-01-23	Austin Bird et al
Australia/ACT3057/2022	EPI_ISL_10010180	ACT Pathology	Schwessinger Lab	2022-01-23	Austin Bird et al
Australia/ACT3069/2022	EPI_ISL_10010189	ACT Pathology	Schwessinger Lab	2022-01-23	Austin Bird et al
Australia/ACT3072/2022	EPI_ISL_10010192	ACT Pathology	Schwessinger Lab	2022-01-23	Austin Bird et al
Australia/ACT3078/2022	EPI_ISL_10010198	ACT Pathology	Schwessinger Lab	2022-01-23	Austin Bird et al
Australia/ACT3079/2022	EPI_ISL_10010199	ACT Pathology	Schwessinger Lab	2022-01-23	Austin Bird et al
Australia/ACT3081/2022	EPI_ISL_10010201	ACT Pathology	Schwessinger Lab	2022-01-25	Austin Bird et al
Australia/ACT3083/2022	EPI_ISL_10010203	ACT Pathology	Schwessinger Lab	2022-01-25	Austin Bird et al
Australia/ACT3085/2022	EPI_ISL_10010205	ACT Pathology	Schwessinger Lab	2022-01-25	Austin Bird et al
Australia/ACT3091/2022	EPI_ISL_10010209	ACT Pathology	Schwessinger Lab	2022-01-25	Austin Bird et al
Australia/ACT3093/2022	EPI_ISL_10010210	ACT Pathology	Schwessinger Lab	2022-01-25	Austin Bird et al
Australia/ACT3094/2022	EPI_ISL_10010211	ACT Pathology	Schwessinger Lab	2022-01-25	Austin Bird et al
Australia/ACT3103/2022	EPI_ISL_10010220	ACT Pathology	Schwessinger Lab	2022-01-25	Austin Bird et al
Australia/ACT3104/2022	EPI_ISL_10010221	ACT Pathology	Schwessinger Lab	2022-02-03	Austin Bird et al
Australia/ACT3106/2022	EPI_ISL_10010223	ACT Pathology	Schwessinger Lab	2022-01-25	Austin Bird et al
Australia/ACT3107/2022	EPI_ISL_10010224	ACT Pathology	Schwessinger Lab	2022-01-25	Austin Bird et al
Australia/ACT3112/2022	EPI_ISL_10010227	ACT Pathology	Schwessinger Lab	2022-01-25	Austin Bird et al
Australia/ACT3113/2022	EPI_ISL_10010228	ACT Pathology	Schwessinger Lab	2022-01-25	Austin Bird et al
Australia/ACT3116/2022	EPI_ISL_10010230	ACT Pathology	Schwessinger Lab	2022-01-25	Austin Bird et al
Australia/ACT3119/2022	EPI_ISL_10010232	ACT Pathology	Schwessinger Lab	2022-01-25	Austin Bird et al
Australia/ACT3120/2022	EPI_ISL_10010233	ACT Pathology	Schwessinger Lab	2022-01-25	Austin Bird et al
Australia/ACT3126/2022	EPI_ISL_10010236	ACT Pathology	Schwessinger Lab	2022-01-25	Austin Bird et al
Australia/ACT3127/2022	EPI_ISL_10010237	ACT Pathology	Schwessinger Lab	2022-01-27	Austin Bird et al
Australia/ACT3128/2022	EPI_ISL_10010238	ACT Pathology	Schwessinger Lab	2022-01-27	Austin Bird et al
Australia/ACT3129/2022	EPI_ISL_10010239	ACT Pathology	Schwessinger Lab	2022-01-27	Austin Bird et al
Australia/ACT3137/2022	EPI_ISL_10010243	ACT Pathology	Schwessinger Lab	2022-01-27	Austin Bird et al
Australia/ACT3141/2022	EPI_ISL_10010246	ACT Pathology	Schwessinger Lab	2022-01-27	Austin Bird et al
Australia/ACT3147/2022	EPI_ISL_10010252	ACT Pathology	Schwessinger Lab	2022-01-27	Austin Bird et al
Australia/ACT3153/2022	EPI_ISL_10010256	ACT Pathology	Schwessinger Lab	2022-01-27	Austin Bird et al
Australia/ACT3154/2022	EPI_ISL_10010257	ACT Pathology	Schwessinger Lab	2022-01-27	Austin Bird et al
Australia/ACT3155/2022	EPI_ISL_10010258	ACT Pathology	Schwessinger Lab	2022-01-27	Austin Bird et al
Australia/ACT3156/2022	EPI_ISL_10010259	ACT Pathology	Schwessinger Lab	2022-01-27	Austin Bird et al
Australia/ACT3163/2022	EPI_ISL_10010266	ACT Pathology	Schwessinger Lab	2022-01-27	Austin Bird et al
Australia/ACT3165/2022	EPI_ISL_10010268	ACT Pathology	Schwessinger Lab	2022-01-27	Austin Bird et al
Australia/ACT3166/2022	EPI_ISL_10010269	ACT Pathology	Schwessinger Lab	2022-01-27	Austin Bird et al
Australia/ACT3167/2022	EPI_ISL_10010270	ACT Pathology	Schwessinger Lab	2022-01-27	Austin Bird et al
Australia/ACT3170/2022	EPI_ISL_10010272	ACT Pathology	Schwessinger Lab	2022-01-27	Austin Bird et al
Australia/ACT3171/2022	EPI_ISL_10010273	ACT Pathology	Schwessinger Lab	2022-01-27	Austin Bird et al
Australia/ACT3177/2022	EPI_ISL_10010277	ACT Pathology	Schwessinger Lab	2022-02-01	Austin Bird et al
Australia/ACT3181/2022	EPI_ISL_10010279	ACT Pathology	Schwessinger Lab	2022-01-30	Austin Bird et al
Australia/ACT3184/2022	EPI_ISL_10010282	ACT Pathology	Schwessinger Lab	2022-01-30	Austin Bird et al
Australia/ACT3186/2022	EPI_ISL_10010284	ACT Pathology	Schwessinger Lab	2022-01-30	Austin Bird et al
Australia/ACT3201/2022	EPI_ISL_10010297	ACT Pathology	Schwessinger Lab	2022-01-30	Austin Bird et al
Australia/ACT3203/2022	EPI_ISL_10010299	ACT Pathology	Schwessinger Lab	2022-01-30	Austin Bird et al
Australia/ACT3214/2022	EPI_ISL_10010304	ACT Pathology	Schwessinger Lab	2022-01-30	Austin Bird et al
Australia/ACT3216/2022	EPI_ISL_10010305	ACT Pathology	Schwessinger Lab	2022-01-30	Austin Bird et al
Australia/ACT3217/2022	EPI_ISL_10010306	ACT Pathology	Schwessinger Lab	2022-01-30	Austin Bird et al
Australia/ACT3223/2022	EPI_ISL_10010310	ACT Pathology	Schwessinger Lab	2022-01-30	Austin Bird et al
Australia/ACT3228/2022	EPI_ISL_10010314	ACT Pathology	Schwessinger Lab	2022-01-30	Austin Bird et al
Australia/ACT3232/2022	EPI_ISL_10010317	ACT Pathology	Schwessinger Lab	2022-01-30	Austin Bird et al
Australia/ACT3234/2022	EPI_ISL_10010318	ACT Pathology	Schwessinger Lab	2022-01-30	Austin Bird et al
Australia/ACT3237/2022	EPI_ISL_10010321	Capital Pathology	Schwessinger Lab	2022-01-30	Austin Bird et al
Australia/ACT3240/2022	EPI_ISL_10010324	Capital Pathology	Schwessinger Lab	2022-01-30	Austin Bird et al
Australia/ACT3250/2022	EPI_ISL_10010328	ACT Pathology	Schwessinger Lab	2022-02-01	Austin Bird et al
Australia/ACT3252/2022	EPI_ISL_10010330	ACT Pathology	Schwessinger Lab	2022-02-01	Austin Bird et al
Australia/ACT3253/2022	EPI_ISL_10010331	ACT Pathology	Schwessinger Lab	2022-02-01	Austin Bird et al
Australia/ACT3260/2022	EPI_ISL_10010338	ACT Pathology	Schwessinger Lab	2022-02-01	Austin Bird et al
Australia/ACT3261/2022	EPI_ISL_10010339	ACT Pathology	Schwessinger Lab	2022-02-01	Austin Bird et al
Australia/ACT3269/2022	EPI_ISL_10010347	ACT Pathology	Schwessinger Lab	2022-02-01	Austin Bird et al
Australia/ACT3271/2022	EPI_ISL_10010349	ACT Pathology	Schwessinger Lab	2022-02-01	Austin Bird et al
Australia/ACT3278/2022	EPI_ISL_10010355	ACT Pathology	Schwessinger Lab	2022-02-01	Austin Bird et al
Australia/ACT3291/2022	EPI_ISL_10010367	ACT Pathology	Schwessinger Lab	2022-02-03	Austin Bird et al
Australia/ACT3300/2022	EPI_ISL_10010374	ACT Pathology	Schwessinger Lab	2022-02-03	Austin Bird et al
Australia/ACT3302/2022	EPI_ISL_10010376	ACT Pathology	Schwessinger Lab	2022-02-03	Austin Bird et al
Australia/ACT3314/2022	EPI_ISL_10010382	ACT Pathology	Schwessinger Lab	2022-02-03	Austin Bird et al
Australia/ACT3316/2022	EPI_ISL_10010384	ACT Pathology	Schwessinger Lab	2022-02-03	Austin Bird et al
Australia/ACT3320/2022	EPI_ISL_10010388	ACT Pathology	Schwessinger Lab	2022-02-06	Austin Bird et al
Australia/ACT3322/2022	EPI_ISL_10010389	ACT Pathology	Schwessinger Lab	2022-02-06	Austin Bird et al
Australia/ACT3330/2022	EPI_ISL_10010397	ACT Pathology	Schwessinger Lab	2022-02-06	Austin Bird et al
Australia/ACT3333/2022	EPI_ISL_10010399	ACT Pathology	Schwessinger Lab	2022-02-06	Austin Bird et al
Australia/ACT3336/2022	EPI_ISL_10010402	ACT Pathology	Schwessinger Lab	2022-02-06	Austin Bird et al
Australia/ACT3338/2022	EPI_ISL_10010404	ACT Pathology	Schwessinger Lab	2022-02-06	Austin Bird et al
Australia/ACT3339/2022	EPI_ISL_10010405	ACT Pathology	Schwessinger Lab	2022-02-06	Austin Bird et al
Australia/ACT3342/2022	EPI_ISL_10010408	ACT Pathology	Schwessinger Lab	2022-02-06	Austin Bird et al
Australia/ACT3345/2022	EPI_ISL_10010410	ACT Pathology	Schwessinger Lab	2022-02-06	Austin Bird et al
Australia/ACT3347/2022	EPI_ISL_10010412	ACT Pathology	Schwessinger Lab	2022-02-06	Austin Bird et al
Australia/ACT3350/2022	EPI_ISL_10010413	ACT Pathology	Schwessinger Lab	2022-02-06	Austin Bird et al
Australia/ACT3355/2022	EPI_ISL_10010417	ACT Pathology	Schwessinger Lab	2022-02-06	Austin Bird et al
Australia/ACT3356/2022	EPI_ISL_10010418	ACT Pathology	Schwessinger Lab	2022-02-06	Austin Bird et al
Australia/ACT3363/2022	EPI_ISL_10010425	ACT Pathology	Schwessinger Lab	2022-02-06	Austin Bird et al
Australia/ACT3366/2022	EPI_ISL_10010428	ACT Pathology	Schwessinger Lab	2022-02-06	Austin Bird et al
Australia/ACT3377/2022	EPI_ISL_10010436	ACT Pathology	Schwessinger Lab	2022-02-06	Austin Bird et al
Australia/ACT3378/2022	EPI_ISL_10010437	ACT Pathology	Schwessinger Lab	2022-02-06	Austin Bird et al
Australia/ACT3382/2022	EPI_ISL_10010441	ACT Pathology	Schwessinger Lab	2022-02-06	Austin Bird et al
Australia/ACT3384/2022	EPI_ISL_10010442	ACT Pathology	Schwessinger Lab	2022-02-06	Austin Bird et al
Australia/ACT3388/2022	EPI_ISL_10010445	ACT Pathology	Schwessinger Lab	2022-02-06	Austin Bird et al
Australia/ACT3390/2022	EPI_ISL_10010447	ACT Pathology	Schwessinger Lab	2022-02-06	Austin Bird et al
Australia/ACT3393/2022	EPI_ISL_10010450	ACT Pathology	Schwessinger Lab	2022-02-06	Austin Bird et al
Australia/ACT3395/2022	EPI_ISL_10010452	Capital Pathology	Schwessinger Lab	2022-02-06	Austin Bird et al
Australia/ACT3399/2022	EPI_ISL_10010456	ACT Pathology	Schwessinger Lab	2022-02-08	Austin Bird et al
Australia/ACT3402/2022	EPI_ISL_10010459	ACT Pathology	Schwessinger Lab	2022-02-08	Austin Bird et al
Australia/ACT3403/2022	EPI_ISL_10010460	ACT Pathology	Schwessinger Lab	2022-02-08	Austin Bird et al
Australia/ACT3404/2022	EPI_ISL_10010461	ACT Pathology	Schwessinger Lab	2022-02-08	Austin Bird et al
Australia/ACT3406/2022	EPI_ISL_10010462	ACT Pathology	Schwessinger Lab	2022-02-08	Austin Bird et al
Australia/ACT3408/2022	EPI_ISL_10010463	ACT Pathology	Schwessinger Lab	2022-02-08	Austin Bird et al
Australia/ACT3409/2022	EPI_ISL_10010464	ACT Pathology	Schwessinger Lab	2022-02-08	Austin Bird et al
Australia/ACT3411/2022	EPI_ISL_10010466	ACT Pathology	Schwessinger Lab	2022-02-08	Austin Bird et al
Australia/ACT3414/2022	EPI_ISL_10010469	ACT Pathology	Schwessinger Lab	2022-02-08	Austin Bird et al
Australia/ACT3415/2022	EPI_ISL_10010470	ACT Pathology	Schwessinger Lab	2022-02-08	Austin Bird et al
Australia/ACT3417/2022	EPI_ISL_10010472	ACT Pathology	Schwessinger Lab	2022-02-08	Austin Bird et al
Australia/ACT3418/2022	EPI_ISL_10010473	ACT Pathology	Schwessinger Lab	2022-02-08	Austin Bird et al
Australia/ACT3419/2022	EPI_ISL_10010474	ACT Pathology	Schwessinger Lab	2022-02-08	Austin Bird et al
Australia/ACT3420/2022	EPI_ISL_10010475	ACT Pathology	Schwessinger Lab	2022-02-08	Austin Bird et al
Australia/ACT3422/2022	EPI_ISL_10010477	ACT Pathology	Schwessinger Lab	2022-02-08	Austin Bird et al
Australia/ACT3423/2022	EPI_ISL_10010478	ACT Pathology	Schwessinger Lab	2022-02-08	Austin Bird et al
Australia/ACT3425/2022	EPI_ISL_10010479	ACT Pathology	Schwessinger Lab	2022-02-08	Austin Bird et al
Australia/ACT3434/2022	EPI_ISL_10010487	ACT Pathology	Schwessinger Lab	2022-02-08	Austin Bird et al
Australia/ACT3435/2022	EPI_ISL_10010488	ACT Pathology	Schwessinger Lab	2022-02-08	Austin Bird et al
Australia/ACT3437/2022	EPI_ISL_10010490	ACT Pathology	Schwessinger Lab	2022-02-08	Austin Bird et al
Australia/ACT3438/2022	EPI_ISL_10010491	ACT Pathology	Schwessinger Lab	2022-02-08	Austin Bird et al
Australia/ACT3439/2022	EPI_ISL_10010492	ACT Pathology	Schwessinger Lab	2022-02-08	Austin Bird et al
Australia/ACT3440/2022	EPI_ISL_10010493	ACT Pathology	Schwessinger Lab	2022-02-08	Austin Bird et al
Australia/ACT3444/2022	EPI_ISL_10010497	ACT Pathology	Schwessinger Lab	2022-02-08	Austin Bird et al
Australia/ACT3450/2022	EPI_ISL_10010502	ACT Pathology	Schwessinger Lab	2022-02-08	Austin Bird et al
Australia/ACT3457/2022	EPI_ISL_10010508	ACT Pathology	Schwessinger Lab	2022-02-08	Austin Bird et al
Australia/ACT3458/2022	EPI_ISL_10010509	ACT Pathology	Schwessinger Lab	2022-02-08	Austin Bird et al
Australia/ACT3463/2022	EPI_ISL_10010514	ACT Pathology	Schwessinger Lab	2022-02-08	Austin Bird et al
Australia/ACT3471/2022	EPI_ISL_10010520	ACT Pathology	Schwessinger Lab	2022-02-08	Austin Bird et al
Australia/ACT3475/2022	EPI_ISL_10010524	ACT Pathology	Schwessinger Lab	2022-02-08	Austin Bird et al
Australia/ACT3476/2022	EPI_ISL_10010525	ACT Pathology	Schwessinger Lab	2022-02-08	Austin Bird et al
Australia/ACT3478/2022	EPI_ISL_10010527	ACT Pathology	Schwessinger Lab	2022-02-08	Austin Bird et al
Australia/ACT3481/2022	EPI_ISL_10010528	ACT Pathology	Schwessinger Lab	2022-02-10	Austin Bird et al
Australia/ACT3482/2022	EPI_ISL_10010530	ACT Pathology	Schwessinger Lab	2022-02-10	Austin Bird et al
Australia/ACT3488/2022	EPI_ISL_10010535	ACT Pathology	Schwessinger Lab	2022-02-10	Austin Bird et al
Australia/ACT3494/2022	EPI_ISL_10010538	ACT Pathology	Schwessinger Lab	2022-02-10	Austin Bird et al
Australia/ACT3495/2022	EPI_ISL_10010539	ACT Pathology	Schwessinger Lab	2022-02-10	Austin Bird et al
Australia/ACT3497/2022	EPI_ISL_10010541	ACT Pathology	Schwessinger Lab	2022-02-10	Austin Bird et al
Australia/ACT3499/2022	EPI_ISL_10010543	ACT Pathology	Schwessinger Lab	2022-02-10	Austin Bird et al
Australia/ACT3963/2022	EPI_ISL_11656748	ACT Pathology	Schwessinger Lab	2022-02-27	Austin Bird et al
Australia/ACT4172/2022	EPI_ISL_11656802	Capital Pathology	Schwessinger Lab	2022-03-06	Austin Bird et al
Australia/ACT4323/2022	EPI_ISL_11657462	ACT Pathology	Schwessinger Lab	2022-03-13	Austin Bird et al
Australia/ACT4375/2022	EPI_ISL_11656880	Capital Pathology	Schwessinger Lab	2022-03-15	Austin Bird et al
Australia/ACT4390/2022	EPI_ISL_11656891	ACT Pathology	Schwessinger Lab	2022-03-15	Austin Bird et al
Australia/NSW-1825/2021-07-02	EPI_ISL_2828081	Histopath	NSW Health Pathology - Institute of Clinical Pathology and Medical Research; Westmead Hospital; University of Sydney	2021-07-02	CIDM-PH et al.
Australia/NSW-ICPMR-10015/2021	EPI_ISL_5306093	Histopath	NSW Health Pathology - Institute of Clinical Pathology and Medical Research; Westmead Hospital; University of Sydney	2021-10-03	Arnott A. et al
Australia/NSW-ICPMR-10043/2021	EPI_ISL_5305569	St Vincent's Pathology (SydPath)	NSW Health Pathology - Institute of Clinical Pathology and Medical Research; Westmead Hospital; University of Sydney	2021-09-24	Arnott A. et al
Australia/NSW-ICPMR-10081/2021	EPI_ISL_5306415	Sydney South West Pathology Service (SSWPS) - Liverpool Hospital - NSW Health Pathology	NSW Health Pathology - Institute of Clinical Pathology and Medical Research; Westmead Hospital; University of Sydney	2021-09-25	Arnott A. et al
Australia/NSW-ICPMR-10102/2021	EPI_ISL_5305611	Australian Clinical Labs (formerly Healthscope Pathology)	NSW Health Pathology - Institute of Clinical Pathology and Medical Research; Westmead Hospital; University of Sydney	2021-10-03	Arnott A. et al
Australia/NSW-ICPMR-10125/2021	EPI_ISL_5306388	The Children's Hospital at Westmead	NSW Health Pathology - Institute of Clinical Pathology and Medical Research; Westmead Hospital; University of Sydney	2021-10-04	Arnott A. et al
Australia/NSW-ICPMR-10188/2021	EPI_ISL_5306238	Histopath	NSW Health Pathology - Institute of Clinical Pathology and Medical Research; Westmead Hospital; University of Sydney	2021-10-06	Arnott A. et al
Australia/NSW-ICPMR-10195/2021	EPI_ISL_5305654	Histopath	NSW Health Pathology - Institute of Clinical Pathology and Medical Research; Westmead Hospital; University of Sydney	2021-10-06	Arnott A. et al
Australia/NSW-ICPMR-10220/2021	EPI_ISL_5305670	Histopath	NSW Health Pathology - Institute of Clinical Pathology and Medical Research; Westmead Hospital; University of Sydney	2021-10-06	Arnott A. et al
Australia/NSW-ICPMR-1026/2021-07-24	EPI_ISL_3186702	Sydney South West Pathology Service (SSWPS) - Liverpool Hospital - NSW Health Pathology	NSW Health Pathology - Institute of Clinical Pathology and Medical Research; Westmead Hospital; University of Sydney	2021-07-24	Arnott A. et al
Australia/NSW-ICPMR-10292/2021	EPI_ISL_5305465	Pathology West - NSW Health Pathology	NSW Health Pathology - Institute of Clinical Pathology and Medical Research; Westmead Hospital; University of Sydney	2021-10-06	Arnott A. et al
Australia/NSW-ICPMR-10341/2021	EPI_ISL_5306289	Medlab Pathology	NSW Health Pathology - Institute of Clinical Pathology and Medical Research; Westmead Hospital; University of Sydney	2021-10-06	Arnott A. et al
Australia/NSW-ICPMR-10357/2021	EPI_ISL_5306398	Medlab Pathology	NSW Health Pathology - Institute of Clinical Pathology and Medical Research; Westmead Hospital; University of Sydney	2021-10-07	Arnott A. et al
Australia/NSW-ICPMR-10372/2021	EPI_ISL_5305741	Medlab Pathology	NSW Health Pathology - Institute of Clinical Pathology and Medical Research; Westmead Hospital; University of Sydney	2021-10-06	Arnott A. et al
Australia/NSW-ICPMR-10432/2021	EPI_ISL_5306354	Histopath	NSW Health Pathology - Institute of Clinical Pathology and Medical Research; Westmead Hospital; University of Sydney	2021-10-08	Arnott A. et al
Australia/NSW-ICPMR-10471/2021	EPI_ISL_5306188	Histopath	NSW Health Pathology - Institute of Clinical Pathology and Medical Research; Westmead Hospital; University of Sydney	2021-10-08	Arnott A. et al
Australia/NSW-ICPMR-10480/2021	EPI_ISL_5306436	Australian Clinical Labs (formerly Healthscope Pathology)	NSW Health Pathology - Institute of Clinical Pathology and Medical Research; Westmead Hospital; University of Sydney	2021-10-07	Arnott A. et al
Australia/NSW-ICPMR-10483/2021	EPI_ISL_5306133	Australian Clinical Labs (formerly Healthscope Pathology)	NSW Health Pathology - Institute of Clinical Pathology and Medical Research; Westmead Hospital; University of Sydney	2021-10-07	Arnott A. et al
Australia/NSW-ICPMR-10630/2021	EPI_ISL_5305875	St Vincent's Pathology (SydPath)	NSW Health Pathology - Institute of Clinical Pathology and Medical Research; Westmead Hospital; University of Sydney	2021-10-08	Arnott A. et al
Australia/NSW-ICPMR-10701/2021	EPI_ISL_5305927	Histopath	NSW Health Pathology - Institute of Clinical Pathology and Medical Research; Westmead Hospital; University of Sydney	2021-10-11	Arnott A. et al
Australia/NSW-ICPMR-10730/2021	EPI_ISL_5305950	Australian Clinical Labs (formerly Healthscope Pathology)	NSW Health Pathology - Institute of Clinical Pathology and Medical Research; Westmead Hospital; University of Sydney	2021-10-09	Arnott A. et al
Australia/NSW-ICPMR-10833/2021	EPI_ISL_5305475	Laverty Pathology	NSW Health Pathology - Institute of Clinical Pathology and Medical Research; Westmead Hospital; University of Sydney	2021-08-29	Arnott A. et al
Australia/NSW-ICPMR-10884/2021	EPI_ISL_5306040	Laverty Pathology	NSW Health Pathology - Institute of Clinical Pathology and Medical Research; Westmead Hospital; University of Sydney	2021-10-11	Arnott A. et al
Australia/NSW-ICPMR-11048/2021	EPI_ISL_5534564	Medlab Pathology	NSW Health Pathology - Institute of Clinical Pathology and Medical Research; Westmead Hospital; University of Sydney	2021-10-12	Arnott A. et al
Australia/NSW-ICPMR-11102/2021	EPI_ISL_5534889	Medlab Pathology	NSW Health Pathology - Institute of Clinical Pathology and Medical Research; Westmead Hospital; University of Sydney	2021-10-13	Arnott A. et al
Australia/NSW-ICPMR-1116/2021-07-27	EPI_ISL_3186724	4Cyte Pathology	NSW Health Pathology - Institute of Clinical Pathology and Medical Research; Westmead Hospital; University of Sydney	2021-07-27	Arnott A. et al
Australia/NSW-ICPMR-11170/2021	EPI_ISL_5535192	Histopath	NSW Health Pathology - Institute of Clinical Pathology and Medical Research; Westmead Hospital; University of Sydney	2021-10-14	Arnott A. et al
Australia/NSW-ICPMR-11210/2021	EPI_ISL_5535325	Austech Medical Laboratories	NSW Health Pathology - Institute of Clinical Pathology and Medical Research; Westmead Hospital; University of Sydney	2021-10-13	Arnott A. et al
Australia/NSW-ICPMR-11217/2021	EPI_ISL_5535350	Pathology West - NSW Health Pathology	NSW Health Pathology - Institute of Clinical Pathology and Medical Research; Westmead Hospital; University of Sydney	2021-10-16	Arnott A. et al
Australia/NSW-ICPMR-11246/2021	EPI_ISL_5535907	Laverty Pathology	NSW Health Pathology - Institute of Clinical Pathology and Medical Research; Westmead Hospital; University of Sydney	2021-10-15	Arnott A. et al
Australia/NSW-ICPMR-11266/2021	EPI_ISL_5535551	Pathology West - NSW Health Pathology	NSW Health Pathology - Institute of Clinical Pathology and Medical Research; Westmead Hospital; University of Sydney	2021-10-16	Arnott A. et al
Australia/NSW-ICPMR-11289/2021	EPI_ISL_5535623	Medlab Pathology	NSW Health Pathology - Institute of Clinical Pathology and Medical Research; Westmead Hospital; University of Sydney	2021-10-08	Arnott A. et al
Australia/NSW-ICPMR-11334/2021	EPI_ISL_5535738	Histopath	NSW Health Pathology - Institute of Clinical Pathology and Medical Research; Westmead Hospital; University of Sydney	2021-10-16	Arnott A. et al
Australia/NSW-ICPMR-11367/2021	EPI_ISL_5535776	Australian Clinical Labs (formerly Healthscope Pathology)	NSW Health Pathology - Institute of Clinical Pathology and Medical Research; Westmead Hospital; University of Sydney	2021-10-15	Arnott A. et al
Australia/NSW-ICPMR-11378/2021	EPI_ISL_5533472	Australian Clinical Labs (formerly Healthscope Pathology)	NSW Health Pathology - Institute of Clinical Pathology and Medical Research; Westmead Hospital; University of Sydney	2021-10-16	Arnott A. et al
Australia/NSW-ICPMR-11430/2021	EPI_ISL_5534136	Histopath	NSW Health Pathology - Institute of Clinical Pathology and Medical Research; Westmead Hospital; University of Sydney	2021-10-19	Arnott A. et al
Australia/NSW-ICPMR-11459/2021	EPI_ISL_5533569	Histopath	NSW Health Pathology - Institute of Clinical Pathology and Medical Research; Westmead Hospital; University of Sydney	2021-10-19	Arnott A. et al
Australia/NSW-ICPMR-11461/2021	EPI_ISL_5535843	Histopath	NSW Health Pathology - Institute of Clinical Pathology and Medical Research; Westmead Hospital; University of Sydney	2021-10-19	Arnott A. et al
Australia/NSW-ICPMR-11586/2021	EPI_ISL_5778326	Histopath	NSW Health Pathology - Institute of Clinical Pathology and Medical Research; Westmead Hospital; University of Sydney	2021-10-18	Arnott A. et al
Australia/NSW-ICPMR-11614/2021	EPI_ISL_5778354	Histopath	NSW Health Pathology - Institute of Clinical Pathology and Medical Research; Westmead Hospital; University of Sydney	2021-10-18	Arnott A. et al
Australia/NSW-ICPMR-11615/2021	EPI_ISL_5778355	Histopath	NSW Health Pathology - Institute of Clinical Pathology and Medical Research; Westmead Hospital; University of Sydney	2021-10-18	Arnott A. et al
Australia/NSW-ICPMR-11649/2021	EPI_ISL_5778393	Histopath	NSW Health Pathology - Institute of Clinical Pathology and Medical Research; Westmead Hospital; University of Sydney	2021-10-20	Arnott A. et al
Australia/NSW-ICPMR-11700/2021	EPI_ISL_5778444	Pathology West - NSW Health Pathology	NSW Health Pathology - Institute of Clinical Pathology and Medical Research; Westmead Hospital; University of Sydney	2021-10-19	Arnott A. et al
Australia/NSW-ICPMR-11703/2021	EPI_ISL_5778448	Pathology West - NSW Health Pathology	NSW Health Pathology - Institute of Clinical Pathology and Medical Research; Westmead Hospital; University of Sydney	2021-10-19	Arnott A. et al
Australia/NSW-ICPMR-11718/2021	EPI_ISL_5778463	Laverty Pathology	NSW Health Pathology - Institute of Clinical Pathology and Medical Research; Westmead Hospital; University of Sydney	2021-10-09	Arnott A. et al
Australia/NSW-ICPMR-11810/2021	EPI_ISL_5778556	Australian Clinical Labs (formerly Healthscope Pathology)	NSW Health Pathology - Institute of Clinical Pathology and Medical Research; Westmead Hospital; University of Sydney	2021-10-20	Arnott A. et al
Australia/NSW-ICPMR-11830/2021	EPI_ISL_5778576	Laverty Pathology	NSW Health Pathology - Institute of Clinical Pathology and Medical Research; Westmead Hospital; University of Sydney	2021-10-22	Arnott A. et al
Australia/NSW-ICPMR-11833/2021	EPI_ISL_5778579	Medlab Pathology	NSW Health Pathology - Institute of Clinical Pathology and Medical Research; Westmead Hospital; University of Sydney	2021-10-18	Arnott A. et al
Australia/NSW-ICPMR-11932/2021	EPI_ISL_5778681	4Cyte Pathology	NSW Health Pathology - Institute of Clinical Pathology and Medical Research; Westmead Hospital; University of Sydney	2021-10-21	Arnott A. et al
Australia/NSW-ICPMR-12020/2021	EPI_ISL_5936165	Histopath	NSW Health Pathology - Institute of Clinical Pathology and Medical Research; Westmead Hospital; University of Sydney	2021-10-15	Arnott A. et al
Australia/NSW-ICPMR-12031/2021	EPI_ISL_5936014	Histopath	NSW Health Pathology - Institute of Clinical Pathology and Medical Research; Westmead Hospital; University of Sydney	2021-10-22	Arnott A. et al
Australia/NSW-ICPMR-12040/2021	EPI_ISL_5936101	Histopath	NSW Health Pathology - Institute of Clinical Pathology and Medical Research; Westmead Hospital; University of Sydney	2021-10-22	Arnott A. et al
Australia/NSW-ICPMR-12061/2021	EPI_ISL_5935961	Histopath	NSW Health Pathology - Institute of Clinical Pathology and Medical Research; Westmead Hospital; University of Sydney	2021-10-23	Arnott A. et al
Australia/NSW-ICPMR-12110/2021	EPI_ISL_5936088	4Cyte Pathology	NSW Health Pathology - Institute of Clinical Pathology and Medical Research; Westmead Hospital; University of Sydney	2021-10-18	Arnott A. et al
Australia/NSW-ICPMR-12154/2021	EPI_ISL_5936214	4Cyte Pathology	NSW Health Pathology - Institute of Clinical Pathology and Medical Research; Westmead Hospital; University of Sydney	2021-10-26	Arnott A. et al
Australia/NSW-ICPMR-12160/2021	EPI_ISL_5936218	Laverty Pathology	NSW Health Pathology - Institute of Clinical Pathology and Medical Research; Westmead Hospital; University of Sydney	2021-10-21	Arnott A. et al
Australia/NSW-ICPMR-12183/2021	EPI_ISL_5935872	Medlab Pathology	NSW Health Pathology - Institute of Clinical Pathology and Medical Research; Westmead Hospital; University of Sydney	2021-10-21	Arnott A. et al
Australia/NSW-ICPMR-12234/2021	EPI_ISL_5935934	St Vincent's Pathology (SydPath)	NSW Health Pathology - Institute of Clinical Pathology and Medical Research; Westmead Hospital; University of Sydney	2021-10-25	Arnott A. et al
Australia/NSW-ICPMR-12235/2021	EPI_ISL_5935955	St Vincent's Pathology (SydPath)	NSW Health Pathology - Institute of Clinical Pathology and Medical Research; Westmead Hospital; University of Sydney	2021-10-25	Arnott A. et al
Australia/NSW-ICPMR-12268/2021	EPI_ISL_5936080	Histopath	NSW Health Pathology - Institute of Clinical Pathology and Medical Research; Westmead Hospital; University of Sydney	2021-10-24	Arnott A. et al
Australia/NSW-ICPMR-12310/2021	EPI_ISL_5936035	Histopath	NSW Health Pathology - Institute of Clinical Pathology and Medical Research; Westmead Hospital; University of Sydney	2021-10-25	Arnott A. et al
Australia/NSW-ICPMR-12364/2021	EPI_ISL_5936331	Australian Clinical Labs (formerly Healthscope Pathology)	NSW Health Pathology - Institute of Clinical Pathology and Medical Research; Westmead Hospital; University of Sydney	2021-10-25	Arnott A. et al
Australia/NSW-ICPMR-12493/2021	EPI_ISL_5936417	Pathology West - NSW Health Pathology	NSW Health Pathology - Institute of Clinical Pathology and Medical Research; Westmead Hospital; University of Sydney	2021-10-25	Arnott A. et al
Australia/NSW-ICPMR-12667/2021	EPI_ISL_5935928	Pathology West - NSW Health Pathology	NSW Health Pathology - Institute of Clinical Pathology and Medical Research; Westmead Hospital; University of Sydney	2021-10-29	Arnott A. et al
Australia/NSW-ICPMR-12676/2021	EPI_ISL_5936517	Histopath	NSW Health Pathology - Institute of Clinical Pathology and Medical Research; Westmead Hospital; University of Sydney	2021-10-30	Arnott A. et al
Australia/NSW-ICPMR-12688/2021	EPI_ISL_5936525	Histopath	NSW Health Pathology - Institute of Clinical Pathology and Medical Research; Westmead Hospital; University of Sydney	2021-10-30	Arnott A. et al
Australia/NSW-ICPMR-12727/2021	EPI_ISL_5937981	Histopath	NSW Health Pathology - Institute of Clinical Pathology and Medical Research; Westmead Hospital; University of Sydney	2021-10-06	Arnott A. et al
Australia/NSW-ICPMR-12747/2021	EPI_ISL_6251554	Histopath	NSW Health Pathology - Institute of Clinical Pathology and Medical Research; Westmead Hospital; University of Sydney	2021-11-03	Arnott A. et al
Australia/NSW-ICPMR-12750/2021	EPI_ISL_6251557	Laverty Pathology	NSW Health Pathology - Institute of Clinical Pathology and Medical Research; Westmead Hospital; University of Sydney	2021-11-03	Arnott A. et al
Australia/NSW-ICPMR-12757/2021	EPI_ISL_6251564	4Cyte Pathology	NSW Health Pathology - Institute of Clinical Pathology and Medical Research; Westmead Hospital; University of Sydney	2021-10-28	Arnott A. et al
Australia/NSW-ICPMR-12777/2021	EPI_ISL_6251584	4Cyte Pathology	NSW Health Pathology - Institute of Clinical Pathology and Medical Research; Westmead Hospital; University of Sydney	2021-10-30	Arnott A. et al
Australia/NSW-ICPMR-12812/2021	EPI_ISL_6251619	Laverty Pathology	NSW Health Pathology - Institute of Clinical Pathology and Medical Research; Westmead Hospital; University of Sydney	2021-10-28	Arnott A. et al
Australia/NSW-ICPMR-12815/2021	EPI_ISL_6251622	Laverty Pathology	NSW Health Pathology - Institute of Clinical Pathology and Medical Research; Westmead Hospital; University of Sydney	2021-10-28	Arnott A. et al
Australia/NSW-ICPMR-12880/2021	EPI_ISL_6251691	Pathology West - NSW Health Pathology	NSW Health Pathology - Institute of Clinical Pathology and Medical Research; Westmead Hospital; University of Sydney	2021-11-01	Arnott A. et al
Australia/NSW-ICPMR-13020/2021	EPI_ISL_6251833	Medlab Pathology	NSW Health Pathology - Institute of Clinical Pathology and Medical Research; Westmead Hospital; University of Sydney	2021-11-02	Arnott A. et al
Australia/NSW-ICPMR-13049/2021	EPI_ISL_6251862	St Vincent's Pathology (SydPath)	NSW Health Pathology - Institute of Clinical Pathology and Medical Research; Westmead Hospital; University of Sydney	2021-11-03	Arnott A. et al
Australia/NSW-ICPMR-13052/2021	EPI_ISL_6251865	Pathology West - NSW Health Pathology	NSW Health Pathology - Institute of Clinical Pathology and Medical Research; Westmead Hospital; University of Sydney	2021-08-28	Arnott A. et al
Australia/NSW-ICPMR-13054/2021	EPI_ISL_6251867	Pathology West - NSW Health Pathology	NSW Health Pathology - Institute of Clinical Pathology and Medical Research; Westmead Hospital; University of Sydney	2021-09-12	Arnott A. et al
Australia/NSW-ICPMR-13130/2021	EPI_ISL_6251943	Histopath	NSW Health Pathology - Institute of Clinical Pathology and Medical Research; Westmead Hospital; University of Sydney	2021-11-03	Arnott A. et al
Australia/NSW-ICPMR-13137/2021	EPI_ISL_6251950	Histopath	NSW Health Pathology - Institute of Clinical Pathology and Medical Research; Westmead Hospital; University of Sydney	2021-11-03	Arnott A. et al
Australia/NSW-ICPMR-13138/2021	EPI_ISL_6251951	Histopath	NSW Health Pathology - Institute of Clinical Pathology and Medical Research; Westmead Hospital; University of Sydney	2021-11-03	Arnott A. et al
Australia/NSW-ICPMR-13212/2021	EPI_ISL_6252029	Histopath	NSW Health Pathology - Institute of Clinical Pathology and Medical Research; Westmead Hospital; University of Sydney	2021-11-06	Arnott A. et al
Australia/NSW-ICPMR-13406/2021	EPI_ISL_6268039	4Cyte Pathology	NSW Health Pathology - Institute of Clinical Pathology and Medical Research; Westmead Hospital; University of Sydney	2021-11-04	Arnott A. et al
Australia/NSW-ICPMR-13428/2021	EPI_ISL_6268061	4Cyte Pathology	NSW Health Pathology - Institute of Clinical Pathology and Medical Research; Westmead Hospital; University of Sydney	2021-11-05	Arnott A. et al
Australia/NSW-ICPMR-13452/2021	EPI_ISL_6268088	Douglass Hanly Moir Pathology	NSW Health Pathology - Institute of Clinical Pathology and Medical Research; Westmead Hospital; University of Sydney	2021-11-07	Arnott A. et al
Australia/NSW-ICPMR-13516/2021	EPI_ISL_6268152	Laverty Pathology	NSW Health Pathology - Institute of Clinical Pathology and Medical Research; Westmead Hospital; University of Sydney	2021-11-04	Arnott A. et al
Australia/NSW-ICPMR-13612/2021	EPI_ISL_6585738	Pathology West - NSW Health Pathology	NSW Health Pathology - Institute of Clinical Pathology and Medical Research; Westmead Hospital; University of Sydney	2021-11-09	Arnott A. et al
Australia/NSW-ICPMR-13662/2021	EPI_ISL_6585788	Australian Clinical Labs (formerly Healthscope Pathology)	NSW Health Pathology - Institute of Clinical Pathology and Medical Research; Westmead Hospital; University of Sydney	2021-11-08	Arnott A. et al
Australia/NSW-ICPMR-13820/2021	EPI_ISL_6585953	4Cyte Pathology	NSW Health Pathology - Institute of Clinical Pathology and Medical Research; Westmead Hospital; University of Sydney	2021-11-10	Arnott A. et al
Australia/NSW-ICPMR-13977/2021	EPI_ISL_6586112	Histopath	NSW Health Pathology - Institute of Clinical Pathology and Medical Research; Westmead Hospital; University of Sydney	2021-11-13	Arnott A. et al
Australia/NSW-ICPMR-13992/2021	EPI_ISL_6586128	Histopath	NSW Health Pathology - Institute of Clinical Pathology and Medical Research; Westmead Hospital; University of Sydney	2021-11-12	Arnott A. et al
Australia/NSW-ICPMR-13996/2021	EPI_ISL_6586132	Histopath	NSW Health Pathology - Institute of Clinical Pathology and Medical Research; Westmead Hospital; University of Sydney	2021-11-12	Arnott A. et al
Australia/NSW-ICPMR-14043/2021	EPI_ISL_6586181	Pathology West - NSW Health Pathology	NSW Health Pathology - Institute of Clinical Pathology and Medical Research; Westmead Hospital; University of Sydney	2021-11-12	Arnott A. et al
Australia/NSW-ICPMR-14178/2021	EPI_ISL_6757165	Medlab Pathology	NSW Health Pathology - Institute of Clinical Pathology and Medical Research; Westmead Hospital; University of Sydney	2021-11-11	Arnott A. et al
Australia/NSW-ICPMR-14536/2021	EPI_ISL_6757529	Australian Clinical Labs (formerly Healthscope Pathology)	NSW Health Pathology - Institute of Clinical Pathology and Medical Research; Westmead Hospital; University of Sydney	2021-11-18	Arnott A. et al
Australia/NSW-ICPMR-14777/2021	EPI_ISL_7264287	Medlab Pathology	NSW Health Pathology - Institute of Clinical Pathology and Medical Research; Westmead Hospital; University of Sydney	2021-11-21	Arnott A. et al
Australia/NSW-ICPMR-14819/2021	EPI_ISL_7264329	Histopath	NSW Health Pathology - Institute of Clinical Pathology and Medical Research; Westmead Hospital; University of Sydney	2021-11-22	Arnott A. et al
Australia/NSW-ICPMR-14870/2021	EPI_ISL_7264381	Histopath	NSW Health Pathology - Institute of Clinical Pathology and Medical Research; Westmead Hospital; University of Sydney	2021-11-22	Arnott A. et al
Australia/NSW-ICPMR-14999/2021	EPI_ISL_7264510	Laverty Pathology	NSW Health Pathology - Institute of Clinical Pathology and Medical Research; Westmead Hospital; University of Sydney	2021-10-30	Arnott A. et al
Australia/NSW-ICPMR-15003/2021	EPI_ISL_7264514	Australian Clinical Labs (formerly Healthscope Pathology)	NSW Health Pathology - Institute of Clinical Pathology and Medical Research; Westmead Hospital; University of Sydney	2021-11-22	Arnott A. et al
Australia/NSW-ICPMR-15140/2021	EPI_ISL_7264655	Laverty Pathology	NSW Health Pathology - Institute of Clinical Pathology and Medical Research; Westmead Hospital; University of Sydney	2021-11-22	Arnott A. et al
Australia/NSW-ICPMR-15315/2021	EPI_ISL_7264840	St Vincent's Pathology (SydPath)	NSW Health Pathology - Institute of Clinical Pathology and Medical Research; Westmead Hospital; University of Sydney	2021-11-23	Arnott A. et al
Australia/NSW-ICPMR-15438/2021	EPI_ISL_7264966	Medlab Pathology	NSW Health Pathology - Institute of Clinical Pathology and Medical Research; Westmead Hospital; University of Sydney	2021-11-29	Arnott A. et al
Australia/NSW-ICPMR-15513/2021	EPI_ISL_7265041	Douglass Hanly Moir Pathology	NSW Health Pathology - Institute of Clinical Pathology and Medical Research; Westmead Hospital; University of Sydney	2021-11-29	Arnott A. et al
Australia/NSW-ICPMR-15559/2021	EPI_ISL_7265088	Histopath	NSW Health Pathology - Institute of Clinical Pathology and Medical Research; Westmead Hospital; University of Sydney	2021-11-28	Arnott A. et al
Australia/NSW-ICPMR-15707/2021	EPI_ISL_7265238	Pathology North - Royal North Shore Hospital - NSW Health Pathology	NSW Health Pathology - Institute of Clinical Pathology and Medical Research; Westmead Hospital; University of Sydney	2021-12-01	Arnott A. et al
Australia/NSW-ICPMR-15735/2021	EPI_ISL_7265266	Histopath	NSW Health Pathology - Institute of Clinical Pathology and Medical Research; Westmead Hospital; University of Sydney	2021-11-29	Arnott A. et al
Australia/NSW-ICPMR-15745/2021	EPI_ISL_7265276	Histopath	NSW Health Pathology - Institute of Clinical Pathology and Medical Research; Westmead Hospital; University of Sydney	2021-11-29	Arnott A. et al
Australia/NSW-ICPMR-15805/2021	EPI_ISL_7620840	Medlab Pathology	NSW Health Pathology - Institute of Clinical Pathology and Medical Research; Westmead Hospital; University of Sydney	2021-11-23	Arnott A. et al
Australia/NSW-ICPMR-15819/2021	EPI_ISL_7620854	Histopath	NSW Health Pathology - Institute of Clinical Pathology and Medical Research; Westmead Hospital; University of Sydney	2021-11-30	Arnott A. et al
Australia/NSW-ICPMR-15827/2021	EPI_ISL_7620862	Histopath	NSW Health Pathology - Institute of Clinical Pathology and Medical Research; Westmead Hospital; University of Sydney	2021-11-30	Arnott A. et al
Australia/NSW-ICPMR-15913/2021	EPI_ISL_7620949	St Vincent's Pathology (SydPath)	NSW Health Pathology - Institute of Clinical Pathology and Medical Research; Westmead Hospital; University of Sydney	2021-12-01	Arnott A. et al
Australia/NSW-ICPMR-16037/2021	EPI_ISL_7621085	Australian Clinical Labs (formerly Healthscope Pathology)	NSW Health Pathology - Institute of Clinical Pathology and Medical Research; Westmead Hospital; University of Sydney	2021-12-01	Arnott A. et al
Australia/NSW-ICPMR-1608/2021-07-27	EPI_ISL_3305482	Australian Clinical Labs (formerly Healthscope Pathology)	NSW Health Pathology - Institute of Clinical Pathology and Medical Research; Westmead Hospital; University of Sydney	2021-07-27	Arnott A. et al
Australia/NSW-ICPMR-16089/2021	EPI_ISL_7621138	Histopath	NSW Health Pathology - Institute of Clinical Pathology and Medical Research; Westmead Hospital; University of Sydney	2021-12-02	Arnott A. et al
Australia/NSW-ICPMR-16094/2021	EPI_ISL_7621143	Histopath	NSW Health Pathology - Institute of Clinical Pathology and Medical Research; Westmead Hospital; University of Sydney	2021-12-02	Arnott A. et al
Australia/NSW-ICPMR-16146/2021	EPI_ISL_7621197	Medlab Pathology	NSW Health Pathology - Institute of Clinical Pathology and Medical Research; Westmead Hospital; University of Sydney	2021-12-03	Arnott A. et al
Australia/NSW-ICPMR-16222/2021	EPI_ISL_7621275	Histopath	NSW Health Pathology - Institute of Clinical Pathology and Medical Research; Westmead Hospital; University of Sydney	2021-12-04	Arnott A. et al
Australia/NSW-ICPMR-16331/2021	EPI_ISL_7621390	Medlab Pathology	NSW Health Pathology - Institute of Clinical Pathology and Medical Research; Westmead Hospital; University of Sydney	2021-12-05	Arnott A. et al
Australia/NSW-ICPMR-16434/2021	EPI_ISL_7621498	Douglass Hanly Moir Pathology	NSW Health Pathology - Institute of Clinical Pathology and Medical Research; Westmead Hospital; University of Sydney	2021-12-06	Arnott A. et al
Australia/NSW-ICPMR-16580/2021	EPI_ISL_7621656	Laverty Pathology	NSW Health Pathology - Institute of Clinical Pathology and Medical Research; Westmead Hospital; University of Sydney	2021-12-07	Arnott A. et al
Australia/NSW-ICPMR-16688/2021	EPI_ISL_7621767	Laverty Pathology	NSW Health Pathology - Institute of Clinical Pathology and Medical Research; Westmead Hospital; University of Sydney	2021-12-05	Arnott A. et al
Australia/NSW-ICPMR-16781/2021	EPI_ISL_7621867	St Vincent's Pathology (SydPath)	NSW Health Pathology - Institute of Clinical Pathology and Medical Research; Westmead Hospital; University of Sydney	2021-12-06	Arnott A. et al
Australia/NSW-ICPMR-16825/2021-12-10	EPI_ISL_7621914	Histopath	NSW Health Pathology - Institute of Clinical Pathology and Medical Research; Westmead Hospital; University of Sydney	2021-12-10	Arnott A., Draper J., Gall M., Martinez E., Rockett R., Sintchenko V., on behalf of ICPMR
Australia/NSW-ICPMR-16881/2021	EPI_ISL_7621970	Pathology West - NSW Health Pathology	NSW Health Pathology - Institute of Clinical Pathology and Medical Research; Westmead Hospital; University of Sydney	2021-12-08	Arnott A. et al
Australia/NSW-ICPMR-17087/2021	EPI_ISL_7748530	4Cyte Pathology	NSW Health Pathology - Institute of Clinical Pathology and Medical Research; Westmead Hospital; University of Sydney	2021-12-09	Arnott A. et al
Australia/NSW-ICPMR-17107/2021	EPI_ISL_7748579	Douglass Hanly Moir Pathology	NSW Health Pathology - Institute of Clinical Pathology and Medical Research; Westmead Hospital; University of Sydney	2021-12-08	Arnott A. et al
Australia/NSW-ICPMR-17185/2021	EPI_ISL_7748762	Histopath	NSW Health Pathology - Institute of Clinical Pathology and Medical Research; Westmead Hospital; University of Sydney	2021-12-01	Arnott A. et al
Australia/NSW-ICPMR-17220/2021	EPI_ISL_7748846	Histopath	NSW Health Pathology - Institute of Clinical Pathology and Medical Research; Westmead Hospital; University of Sydney	2021-12-09	Arnott A. et al
Australia/NSW-ICPMR-17254/2021	EPI_ISL_7748926	Douglass Hanly Moir Pathology	NSW Health Pathology - Institute of Clinical Pathology and Medical Research; Westmead Hospital; University of Sydney	2021-12-09	Arnott A. et al
Australia/NSW-ICPMR-17303/2021	EPI_ISL_7749041	Pathology North - Royal North Shore Hospital - NSW Health Pathology	NSW Health Pathology - Institute of Clinical Pathology and Medical Research; Westmead Hospital; University of Sydney	2021-12-12	Arnott A. et al
Australia/NSW-ICPMR-17322/2021-12-12	EPI_ISL_7749087	Histopath	NSW Health Pathology - Institute of Clinical Pathology and Medical Research; Westmead Hospital; University of Sydney	2021-12-12	Arnott A., Draper J., Gall M., Martinez E., Rockett R., Sintchenko V., on behalf of ICPMR
Australia/NSW-ICPMR-17323/2021	EPI_ISL_7749090	Histopath	NSW Health Pathology - Institute of Clinical Pathology and Medical Research; Westmead Hospital; University of Sydney	2021-12-12	Arnott A. et al
Australia/NSW-ICPMR-17323/2021-12-12	EPI_ISL_7749090	Histopath	NSW Health Pathology - Institute of Clinical Pathology and Medical Research; Westmead Hospital; University of Sydney	2021-12-12	Arnott A., Draper J., Gall M., Martinez E., Rockett R., Sintchenko V., on behalf of ICPMR
Australia/NSW-ICPMR-17324/2021	EPI_ISL_7749092	Histopath	NSW Health Pathology - Institute of Clinical Pathology and Medical Research; Westmead Hospital; University of Sydney	2021-12-12	Arnott A. et al
Australia/NSW-ICPMR-17329/2021	EPI_ISL_7749104	Histopath	NSW Health Pathology - Institute of Clinical Pathology and Medical Research; Westmead Hospital; University of Sydney	2021-12-12	Arnott A. et al
Australia/NSW-ICPMR-17391/2021	EPI_ISL_7749258	Medihealth Pathology	NSW Health Pathology - Institute of Clinical Pathology and Medical Research; Westmead Hospital; University of Sydney	2021-12-13	Arnott A. et al
Australia/NSW-ICPMR-17397/2021	EPI_ISL_7749270	Medlab Pathology	NSW Health Pathology - Institute of Clinical Pathology and Medical Research; Westmead Hospital; University of Sydney	2021-12-12	Arnott A. et al
Australia/NSW-ICPMR-17405/2021	EPI_ISL_7749289	Medlab Pathology	NSW Health Pathology - Institute of Clinical Pathology and Medical Research; Westmead Hospital; University of Sydney	2021-12-12	Arnott A. et al
Australia/NSW-ICPMR-17437/2021-12-12	EPI_ISL_7749368	Histopath	NSW Health Pathology - Institute of Clinical Pathology and Medical Research; Westmead Hospital; University of Sydney	2021-12-12	Arnott A., Draper J., Gall M., Martinez E., Rockett R., Sintchenko V., on behalf of ICPMR
Australia/NSW-ICPMR-17439/2021	EPI_ISL_7749373	Histopath	NSW Health Pathology - Institute of Clinical Pathology and Medical Research; Westmead Hospital; University of Sydney	2021-12-12	Arnott A. et al
Australia/NSW-ICPMR-17443/2021-12-12	EPI_ISL_7749382	Histopath	NSW Health Pathology - Institute of Clinical Pathology and Medical Research; Westmead Hospital; University of Sydney	2021-12-12	Arnott A., Draper J., Gall M., Martinez E., Rockett R., Sintchenko V., on behalf of ICPMR
Australia/NSW-ICPMR-17455/2021-12-12	EPI_ISL_7749411	Histopath	NSW Health Pathology - Institute of Clinical Pathology and Medical Research; Westmead Hospital; University of Sydney	2021-12-12	Arnott A., Draper J., Gall M., Martinez E., Rockett R., Sintchenko V., on behalf of ICPMR
Australia/NSW-ICPMR-17470/2021	EPI_ISL_7749445	Histopath	NSW Health Pathology - Institute of Clinical Pathology and Medical Research; Westmead Hospital; University of Sydney	2021-12-12	Arnott A. et al
Australia/NSW-ICPMR-17475/2021-12-12	EPI_ISL_7749458	Histopath	NSW Health Pathology - Institute of Clinical Pathology and Medical Research; Westmead Hospital; University of Sydney	2021-12-12	Arnott A., Draper J., Gall M., Martinez E., Rockett R., Sintchenko V., on behalf of ICPMR
Australia/NSW-ICPMR-17500/2021	EPI_ISL_7749519	Histopath	NSW Health Pathology - Institute of Clinical Pathology and Medical Research; Westmead Hospital; University of Sydney	2021-12-12	Arnott A. et al
Australia/NSW-ICPMR-17507/2021	EPI_ISL_7749537	Histopath	NSW Health Pathology - Institute of Clinical Pathology and Medical Research; Westmead Hospital; University of Sydney	2021-12-11	Arnott A. et al
Australia/NSW-ICPMR-1751/2021-07-28	EPI_ISL_3398738	Histopath	NSW Health Pathology - Institute of Clinical Pathology and Medical Research; Westmead Hospital; University of Sydney	2021-07-28	Arnott A. et al
Australia/NSW-ICPMR-17535/2021	EPI_ISL_7987359	4Cyte Pathology	NSW Health Pathology - Institute of Clinical Pathology and Medical Research; Westmead Hospital; University of Sydney	2021-12-08	Arnott A. et al
Australia/NSW-ICPMR-17537/2021	EPI_ISL_7987361	4Cyte Pathology	NSW Health Pathology - Institute of Clinical Pathology and Medical Research; Westmead Hospital; University of Sydney	2021-12-08	Arnott A. et al
Australia/NSW-ICPMR-17541/2021	EPI_ISL_7987365	4Cyte Pathology	NSW Health Pathology - Institute of Clinical Pathology and Medical Research; Westmead Hospital; University of Sydney	2021-12-08	Arnott A. et al
Australia/NSW-ICPMR-17578/2021	EPI_ISL_7987402	4Cyte Pathology	NSW Health Pathology - Institute of Clinical Pathology and Medical Research; Westmead Hospital; University of Sydney	2021-12-12	Arnott A. et al
Australia/NSW-ICPMR-17587/2021	EPI_ISL_7987411	4Cyte Pathology	NSW Health Pathology - Institute of Clinical Pathology and Medical Research; Westmead Hospital; University of Sydney	2021-12-12	Arnott A. et al
Australia/NSW-ICPMR-17589/2021	EPI_ISL_7987413	4Cyte Pathology	NSW Health Pathology - Institute of Clinical Pathology and Medical Research; Westmead Hospital; University of Sydney	2021-12-12	Arnott A. et al
Australia/NSW-ICPMR-17591/2021-12-12	EPI_ISL_7987415	4Cyte Pathology	NSW Health Pathology - Institute of Clinical Pathology and Medical Research; Westmead Hospital; University of Sydney	2021-12-12	Arnott A., Draper J., Gall M., Martinez E., Rockett R., Sintchenko V., on behalf of ICPMR
Australia/NSW-ICPMR-17592/2021	EPI_ISL_7987416	4Cyte Pathology	NSW Health Pathology - Institute of Clinical Pathology and Medical Research; Westmead Hospital; University of Sydney	2021-12-12	Arnott A. et al
Australia/NSW-ICPMR-17604/2021	EPI_ISL_7987428	4Cyte Pathology	NSW Health Pathology - Institute of Clinical Pathology and Medical Research; Westmead Hospital; University of Sydney	2021-12-12	Arnott A. et al
Australia/NSW-ICPMR-17624/2021-12-12	EPI_ISL_7987448	Australian Clinical Labs (formerly Healthscope Pathology)	NSW Health Pathology - Institute of Clinical Pathology and Medical Research; Westmead Hospital; University of Sydney	2021-12-12	Arnott A., Draper J., Gall M., Martinez E., Rockett R., Sintchenko V., on behalf of ICPMR
Australia/NSW-ICPMR-17628/2021	EPI_ISL_7987452	Australian Clinical Labs (formerly Healthscope Pathology)	NSW Health Pathology - Institute of Clinical Pathology and Medical Research; Westmead Hospital; University of Sydney	2021-12-12	Arnott A. et al
Australia/NSW-ICPMR-17635/2021	EPI_ISL_7987459	Australian Clinical Labs (formerly Healthscope Pathology)	NSW Health Pathology - Institute of Clinical Pathology and Medical Research; Westmead Hospital; University of Sydney	2021-12-13	Arnott A. et al
Australia/NSW-ICPMR-17645/2021-12-15	EPI_ISL_7987469	Laverty Pathology	NSW Health Pathology - Institute of Clinical Pathology and Medical Research; Westmead Hospital; University of Sydney	2021-12-15	Arnott A., Draper J., Gall M., Martinez E., Rockett R., Sintchenko V., on behalf of ICPMR
Australia/NSW-ICPMR-17652/2021	EPI_ISL_7987476	Southern. IML Pathology	NSW Health Pathology - Institute of Clinical Pathology and Medical Research; Westmead Hospital; University of Sydney	2021-12-12	Arnott A. et al
Australia/NSW-ICPMR-17655/2021	EPI_ISL_7987479	Pathology West - NSW Health Pathology	NSW Health Pathology - Institute of Clinical Pathology and Medical Research; Westmead Hospital; University of Sydney	2021-12-13	Arnott A. et al
Australia/NSW-ICPMR-17657/2021	EPI_ISL_7987481	4Cyte Pathology	NSW Health Pathology - Institute of Clinical Pathology and Medical Research; Westmead Hospital; University of Sydney	2021-12-14	Arnott A. et al
Australia/NSW-ICPMR-17660/2021	EPI_ISL_7987484	Histopath	NSW Health Pathology - Institute of Clinical Pathology and Medical Research; Westmead Hospital; University of Sydney	2021-12-12	Arnott A. et al
Australia/NSW-ICPMR-17665/2021	EPI_ISL_7987489	Histopath	NSW Health Pathology - Institute of Clinical Pathology and Medical Research; Westmead Hospital; University of Sydney	2021-12-12	Arnott A. et al
[truncated: 493,670+ more rows]

## Sheet: ba2_metadata
strain	gisaid_epi_isl	originating_lab	submitting_lab		date	authors
Algeria/00003/2021	EPI_ISL_5052208	NIC, Viral Respiratory Unit	Virology Departement	2021-08-01	Fayez Khardine et al
[truncated: 100,170 more rows]
